# Supplementary material for: Updated checklist of Azores Actinopterygii (Gnathostomata: Osteichthyes)
Source: Biodivers Data J. 2021 Mar 11;9:e62812. doi: 10.3897/BDJ.9.e62812 (PMC7973063; doi:10.3897/BDJ.9.e62812)
Supplement: Supplementary material 1 — Azores' Exclusive Economic Zone (EEZ) actinopterygians species list - supplementary information [file bdj-09-e62812-s001.xlsx]

## Sheet: Folha1
Order	Family	Scientific Name	Taxon Remarks	occurrence details	IUCN conservation status	IUCN status reference
Tetraodontiformes	Molidae	Ranzania laevis (Pennant, 1776)		Porteiro et al. (2010)	least concern	Liu, J., Zapfe, G., Shao, K.-T., Leis, J.L., Matsuura, K., Hardy, G., Liu, M., Tyler, J. & Robertson, R. 2015. Ranzania laevis (errata version published in 2016). The IUCN Red List of Threatened Species 2015: e.T193615A97668925. Download on July 2020.
Tetraodontiformes	Molidae	Mola mola (Linnaeus, 1758)		Porteiro et al. (2010)	vulnerable	Liu, J., Zapfe, G., Shao, K.-T., Leis, J.L., Matsuura, K., Hardy, G., Liu, M., Robertson, R. & Tyler, J. 2015. Mola mola (errata version published in 2016). The IUCN Red List of Threatened Species 2015: e.T190422A97667070. Download on July 2020.
Tetraodontiformes	Molidae	Masturus lanceolatus (Liénard, 1840)		Porteiro et al. (2010)	least concern	Leis, J.L., Matsuura, K., Shao, K.-T., Hardy, G., Zapfe, G., Liu, M., Jing, L., Robertson, R. & Tyler, J. 2015. Masturus lanceolatus (errata version published in 2017). The IUCN Red List of Threatened Species 2015: e.T193634A115330232. https://dx.doi.org/10.2305/IUCN.UK.2015-4.RLTS.T193634A2250642.en. Download on July 2020.
Tetraodontiformes	Diodontidae	Diodon hystrix Linnaeus, 1758		Porteiro et al. (2010)	least concern	Liu, J., Zapfe, G., Shao, K.-T., Leis, J.L., Matsuura, K., Hardy, G., Liu, M., Robertson, R. & Tyler, J. 2015. Diodon hystrix (errata version published in 2016). The IUCN Red List of Threatened Species 2015: e.T193668A97664783. Download on July 2020.
Tetraodontiformes	Diodontidae	Diodon holocanthus Linnaeus, 1758		Porteiro et al. (2010)	least concern	Leis, J.L., Matsuura, K., Shao, K.-T., Hardy, G., Zapfe, G., Liu, M., Jing, L., Tyler, J. & Robertson, R. 2015. Diodon holocanthus (errata version published in 2017). The IUCN Red List of Threatened Species 2015: e.T193817A115332473. https://dx.doi.org/10.2305/IUCN.UK.2015-4.RLTS.T193817A2282138.en. Download on July 2020.
Tetraodontiformes	Diodontidae	Diodon eydouxii Brisout de Barneville, 1846		Porteiro et al. (2010)	least concern	Leis, J.L., Matsuura, K., Shao, K.-T., Hardy, G., Zapfe, G., Liu, M., Jing, L., Tyler, J. & Robertson, R. 2015. Diodon eydouxii (errata version published in 2017). The IUCN Red List of Threatened Species 2015: e.T193606A115329592. https://dx.doi.org/10.2305/IUCN.UK.2015-4.RLTS.T193606A2246452.en. Download on July 2020.
Tetraodontiformes	Diodontidae	Chilomycterus reticulatus (Linnaeus, 1758)	In Porteiro et al. (2010) referred by its synonym C. atringa.	Porteiro et al. (2010)	least concern	Leis, J.L., Matsuura, K., Shao, K.-T., Hardy, G., Zapfe, G., Liu, M., Jing, L., Robertson, R. & Tyler, J. 2015. Chilomycterus reticulatus (errata version published in 2017). The IUCN Red List of Threatened Species 2015: e.T193752A115331266. https://dx.doi.org/10.2305/IUCN.UK.2015-4.RLTS.T193752A2271648.en. Download on July 2020.
Tetraodontiformes	Tetraodontidae	Sphoeroides pachygaster (Müller & Troschel, 1848)		Porteiro et al. (2010)	least concern	Shao, K., Liu, M., Jing, L., Matsuura, K., Hardy, G. & Leis, J.L. 2014. Sphoeroides pachygaster. The IUCN Red List of Threatened Species 2014: e.T190193A1943625. https://dx.doi.org/10.2305/IUCN.UK.2014-3.RLTS.T190193A1943625.en. Download on July 2020.
Tetraodontiformes	Tetraodontidae	Sphoeroides marmoratus (Lowe, 1838)		Porteiro et al. (2010)	least concern	Shao, K., Liu, M., Jing, L., Hardy, G., Leis, J.L. & Matsuura, K. 2014. Sphoeroides marmoratus. The IUCN Red List of Threatened Species 2014: e.T193771A2274608. https://dx.doi.org/10.2305/IUCN.UK.2014-3.RLTS.T193771A2274608.en. Download on July 2020.
Tetraodontiformes	Tetraodontidae	Lagocephalus lagocephalus (Linnaeus, 1758)		Porteiro et al. (2010)	least concern	Hardy, G., Jing, L., Leis, J.L., Liu, M., Matsuura, K. & Shao, K. 2014. Lagocephalus lagocephalus. The IUCN Red List of Threatened Species 2014: e.T190464A19929421. https://dx.doi.org/10.2305/IUCN.UK.2014-3.RLTS.T190464A19929421.en. Download on July 2020.
Tetraodontiformes	Tetraodontidae	Canthigaster rostrata (Bloch, 1786)		Porteiro et al. (2010)	least concern	Shao, K., Liu, M., Jing, L., Hardy, G., Leis, J.L. & Matsuura, K. 2014. Canthigaster rostrata. The IUCN Red List of Threatened Species 2014: e.T193793A2277707. https://dx.doi.org/10.2305/IUCN.UK.2014-3.RLTS.T193793A2277707.en. Download on July 2020.
Tetraodontiformes	Ostraciidae	Acanthostracion notacanthus (Bleeker, 1863)		Porteiro et al. (2010)	data deficient	Tighe, K. 2015. Acanthostracion notacanthus. The IUCN Red List of Threatened Species 2015: e.T193768A2274187. https://dx.doi.org/10.2305/IUCN.UK.2015-4.RLTS.T193768A2274187.en. Download on July 2020.
Tetraodontiformes	Monacanthidae	Stephanolepis hispida (Linnaeus, 1766)		Porteiro et al. (2010)	least concern	Matsuura, K., Tyler, J. & Robertson, R. 2015. Stephanolepis hispidus (errata version published in 2017). The IUCN Red List of Threatened Species 2015: e.T16781168A115366674. https://dx.doi.org/10.2305/IUCN.UK.2015-4.RLTS.T16781168A16782263.en. Download on July 2020.
Tetraodontiformes	Monacanthidae	Aluterus scriptus (Osbeck, 1765)		Porteiro et al. (2010)	least concern	Matsuura, K., Robertson, R. & Tyler, J. 2015. Aluterus scriptus (errata version published in 2017). The IUCN Red List of Threatened Species 2015: e.T190125A115310837. https://dx.doi.org/10.2305/IUCN.UK.2015-4.RLTS.T190125A16510872.en. Download on July 2020.
Tetraodontiformes	Monacanthidae	Aluterus monoceros (Linnaeus, 1758)		Porteiro et al. (2010)	least concern	Matsuura, K., Motomura, H., Tyler, J. & Robertson, R. 2015. Aluterus monoceros (errata version published in 2017). The IUCN Red List of Threatened Species 2015: e.T16404943A115353437. https://dx.doi.org/10.2305/IUCN.UK.2015-4.RLTS.T16404943A16509717.en. Download on July 2020.
Tetraodontiformes	Balistidae	Canthidermis maculata (Bloch, 1786)	In Porteiro et al. (2010) referred by its synonym C. maculatus.	Porteiro et al. (2010)	least concern	Leis, J.L., Matsuura, K., Shao, K.-T., Zapfe, G., Liu, M., Jing, L., Tyler, J. & Robertson, R. 2015. Canthidermis maculata (errata version published in 2017). The IUCN Red List of Threatened Species 2015: e.T190444A115320919. https://dx.doi.org/10.2305/IUCN.UK.2015-4.RLTS.T190444A1952236.en. Download on July 2020.
Tetraodontiformes	Balistidae	Balistes vetula Linnaeus, 1758		Porteiro et al. (2010)	near threathened	Liu, J., Zapfe, G., Shao, K.-T., Leis, J.L., Matsuura, K., Hardy, G., Liu, M. & Tyler, J. 2015. Balistes vetula (errata version published in 2016). The IUCN Red List of Threatened Species 2015: e.T2539A97664057. Download on July 2020.
Tetraodontiformes	Balistidae	Balistes capriscus Gmelin, 1789		Porteiro et al. (2010)	vulnerable	Liu, J., Zapfe, G., Shao, K.-T., Leis, J.L., Matsuura, K., Hardy, G., Liu, M. & Tyler, J. 2015. Balistes capriscus (errata version published in 2016). The IUCN Red List of Threatened Species 2015: e.T193736A97662794. Download on July 2020.
Pleuronectiformes	Cynoglossidae	Symphurus nigrescens Rafinesque, 1810		Porteiro et al. (2010)	least concern	Tous, P., Sagna, A., Djiman, R., Cissoko, K., Camara, K., Munroe, T., Adeofe, T.A., Camara, Y.H., de Morais, L., Mbye, E. & Sylla, M. 2015. Symphurus nigrescens. The IUCN Red List of Threatened Species 2015: e.T198728A15544490. https://dx.doi.org/10.2305/IUCN.UK.2015-4.RLTS.T198728A15544490.en. Download on July 2020.
Pleuronectiformes	Cynoglossidae	Symphurus insularis Munroe, Brito & Hernández, 2000		Porteiro et al. (2010)	least concern	Munroe, T., Adeofe, T.A., Camara, K., Camara, Y.H., Cissoko, K., de Morais, L., Djiman, R., Mbye, E., Sagna, A., Sidibé, A, Sylla, M. & Tous, P. 2015. Symphurus insularis. The IUCN Red List of Threatened Species 2015: e.T15622233A15623292. https://dx.doi.org/10.2305/IUCN.UK.2015-4.RLTS.T15622233A15623292.en. Download on July 2020.
Pleuronectiformes	Bothidae	Bothus podas (Delaroche, 1809)		Porteiro et al. (2010)	least concern	Tous, P., Sidibé, A, Mbye, E., de Morais, L., Camara, Y.H., Adeofe, T.A., Munroe, T., Camara, K., Cissoko, K., Djiman, R., Sagna, A. & Sylla, M. 2015. Bothus podas. The IUCN Red List of Threatened Species 2015: e.T198725A15539590. https://dx.doi.org/10.2305/IUCN.UK.2015-4.RLTS.T198725A15539590.en. Download on July 2020.
Pleuronectiformes	Bothidae	Arnoglossus rueppelii (Cocco, 1844)	Dubious; In Porteiro et al (2010) often misspelled as A. rueppelli	Porteiro et al. (2010)	least concern	Amaoka, K., Matsuura, K., Carpenter, K.E. & Munroe, T.A. 2020. Arnoglossus rueppelii. The IUCN Red List of Threatened Species 2020: e.T155225A157641650. https://dx.doi.org/10.2305/IUCN.UK.2020-1.RLTS.T155225A157641650.en. Download on July 2020.
Pleuronectiformes	Bothidae	Arnoglossus imperialis (Rafinesque, 1810)		Porteiro et al. (2010)	least concern	Amaoka, K., Matsuura, K., Carpenter, K.E. & Munroe, T.A. 2020. Arnoglossus imperialis. The IUCN Red List of Threatened Species 2020: e.T154687A15522283. https://dx.doi.org/10.2305/IUCN.UK.2020-1.RLTS.T154687A15522283.en. Download on July 2020.
Pleuronectiformes	Scophthalmidae	Lepidorhombus whiffiagonis (Walbaum, 1792)		Porteiro et al. (2010)	least concern	Álvarez, H. 2015. Lepidorhombus whiffiagonis. The IUCN Red List of Threatened Species 2015: e.T198730A18987386. Download on July 2020.
Gobiesociformes	Gobiesocidae	Diplecogaster pectoralis Briggs, 1955	Dubious; in Porteiro et al (2010) referred as D. bimaculata pectoralis (Briggs, 1955)	Porteiro et al. (2010)	not evaluated	Froese, R. and D. Pauly. Editors. (2020). FishBase. Diplecogaster pectoralis Briggs, 1955. Accessed at: https://www.fishbase.se/summary/Diplecogaster-pectoralis.html. Download on July 2020
Gobiesociformes	Gobiesocidae	Diplecogaster bimaculata (Bonnaterre, 1788)	Formerly in order Perciformes.	Porteiro et al. (2010)	least concern	Smith-Vaniz, W.F. 2015. Diplecogaster bimaculata. The IUCN Red List of Threatened Species 2015: e.T198606A21907817. https://dx.doi.org/10.2305/IUCN.UK.2015-4.RLTS.T198606A21907817.en. Download on July 2020.
Gobiesociformes	Gobiesocidae	Apletodon pellegrini (Chabanaud, 1925)	Formerly in order Perciformes.	Porteiro et al. (2010)	least concern	Smith-Vaniz, W.F. 2015. Apletodon pellegrini. The IUCN Red List of Threatened Species 2015: e.T21110389A21907061. https://dx.doi.org/10.2305/IUCN.UK.2015-4.RLTS.T21110389A21907061.en. Download on July 2020.
Gobiesociformes	Gobiesocidae	Apletodon incognitus Hofrichter & Patzner, 1997	Formerly in order Perciformes.	Porteiro et al. (2010)	least concern	Herler, J., Williams, J.T. & Kovacic, M. 2014. Apletodon incognitus. The IUCN Red List of Threatened Species 2014: e.T198605A45100038. https://dx.doi.org/10.2305/IUCN.UK.2014-3.RLTS.T198605A45100038.en. Download on July 2020.
Perciformes	Caproidae	Capros aper (Linnaeus, 1758)		Porteiro et al. (2010)	least concern	Smith-Vaniz, W.F., de Bruyne, G., de Morais, L. & Carpenter, K.E. 2015. Capros aper. The IUCN Red List of Threatened Species 2015: e.T198557A21910115. https://dx.doi.org/10.2305/IUCN.UK.2015-4.RLTS.T198557A21910115.en. Download on July 2020.
Perciformes	Caproidae	Antigonia capros Lowe, 1843		Porteiro et al. (2010)	least concern	Carpenter, K.E., Robertson, R., Moore, J. & Munroe, T. 2015. Antigonia capros (errata version published in 2017). The IUCN Red List of Threatened Species 2015: e.T16407132A115355581. https://dx.doi.org/10.2305/IUCN.UK.2015-4.RLTS.T16407132A16509737.en. Download on July 2020.
Perciformes	Tetragonuridae	Tetragonurus cuvieri Risso, 1810		Porteiro et al. (2010)	least concern	Iwamoto, T. 2015. Tetragonurus cuvieri. The IUCN Red List of Threatened Species 2015: e.T198716A42691934. https://dx.doi.org/10.2305/IUCN.UK.2015-4.RLTS.T198716A42691934.en. Download on July 2020.
Perciformes	Tetragonuridae	Tetragonurus atlanticus Lowe, 1839		Porteiro et al. (2010)	least concern	Iwamoto, T. 2015. Tetragonurus atlanticus. The IUCN Red List of Threatened Species 2015: e.T190296A42691929. https://dx.doi.org/10.2305/IUCN.UK.2015-4.RLTS.T190296A42691929.en. Download on July 2020.
Perciformes	Nomeidae	Psenes maculatus Lütken, 1880		Porteiro et al. (2010)	least concern	Cobián Rojas, D., Espinosa-Perez, H. & Vega-Cendejas, M. 2019. Psenes maculatus. The IUCN Red List of Threatened Species 2019: e.T47145180A47461646. https://dx.doi.org/10.2305/IUCN.UK.2019-2.RLTS.T47145180A47461646.en. Download on July 2020.
Perciformes	Nomeidae	Cubiceps gracilis (Lowe, 1843)		Porteiro et al. (2010)	least concern	Iwamoto, T. 2015. Cubiceps gracilis (errata version published in 2017). The IUCN Red List of Threatened Species 2015: e.T198676A115345005. https://dx.doi.org/10.2305/IUCN.UK.2015-4.RLTS.T198676A42691684.en. Download on July 2020.
Perciformes	Centrolophidae	Schedophilus ovalis (Cuvier, 1833)		Porteiro et al. (2010)	least concern	Nielsen, J., Knudsen, S. & Uiblein, F. 2015. Schedophilus ovalis. The IUCN Red List of Threatened Species 2015: e.T190446A44770559. Download on July 2020.
Perciformes	Centrolophidae	Schedophilus medusophagus (Cocco, 1839)		Porteiro et al. (2010)	least concern	Cobián Rojas, D., Espinosa-Perez, H. & Vega-Cendejas, M. 2019. Schedophilus medusophagus. The IUCN Red List of Threatened Species 2019: e.T198648A129873922. https://dx.doi.org/10.2305/IUCN.UK.2019-2.RLTS.T198648A129873922.en. Download on July 2020.
Perciformes	Centrolophidae	Hyperoglyphe perciformis (Mitchill, 1818)		Porteiro et al. (2010)	least concern	Starnes, W.C. 2010. Hyperoglyphe perciformis (errata version published in 2017). The IUCN Red List of Threatened Species 2010: e.T155081A115269643. https://dx.doi.org/10.2305/IUCN.UK.2010-4.RLTS.T155081A4693642.en. Download on July 2020.
Perciformes	Centrolophidae	Centrolophus niger (Gmelin, 1789)		Porteiro et al. (2010)	least concern	Iwamoto, T. 2015. Centrolophus niger. The IUCN Red List of Threatened Species 2015: e.T198571A21914161. https://dx.doi.org/10.2305/IUCN.UK.2015-4.RLTS.T198571A21914161.en. Download on July 2020.
Perciformes	Istiophoridae	Tetrapturus pfluegeri Robins & de Sylva, 1963		Porteiro et al. (2010)	least concern	Collette, B., Amorim, A.F., Boustany, A., Carpenter, K.E., de Oliveira Leite Jr., N., Fox, W., Fredou, F.L., Graves, J., Viera Hazin, F.H., Juan Jorda, M., Minte Vera, C., Miyabe, N., Nelson, R., Oxenford, H., Teixeira Lessa, R.P. & Pires Ferreira Travassos, P.E. 2011. Tetrapturus pfluegeri. The IUCN Red List of Threatened Species 2011: e.T170307A6738137. https://dx.doi.org/10.2305/IUCN.UK.2011-2…
Perciformes	Istiophoridae	Tetrapturus georgii Lowe, 1841		Porteiro et al. (2010)	data deficient	Collette, B., Amorim, A.F., Boustany, A., Carpenter, K.E., de Oliveira Leite Jr., N., Fox, W., Fredou, F.L., Graves, J., Viera Hazin, F.H., Juan Jorda, M., Minte Vera, C., Miyabe, N., Nelson, R., Oxenford, H., Teixeira Lessa, R.P. & Pires Ferreira Travassos, P.E. 2011. Tetrapturus georgii. The IUCN Red List of Threatened Species 2011: e.T170333A6752763. https://dx.doi.org/10.2305/IUCN.UK.2011-2.R…
Perciformes	Istiophoridae	Kajikia albida (Poey, 1860)	Formerly referred by the synonym Tetrapturus albidus.	Porteiro et al. (2010)	vulnerable	Collette, B., Amorim, A.F., Bizsel, K., Boustany, A., Carpenter, K.E., de Oliveira Leite Jr., N., Die, D., Fox, W., Fredou, F.L., Graves, J., Viera Hazin, F.H., Hinton, M., Juan Jorda, M., Masuti, E., Minte Vera, C., Miyabe, N., Nelson, R., Oxenford, H., Restrepo, V., Schratwieser, J., Teixeira Lessa, R.P. & Pires Ferreira Travassos, P.E. 2011. Kajikia albida. The IUCN Red List of Threatened Spec…
Perciformes	Istiophoridae	Makaira nigricans Lacepède, 1802		Porteiro et al. (2010)	vulnerable	Collette, B., Acero, A., Amorim, A.F., Boustany, A., Canales Ramirez, C., Cardenas, G., Carpenter, K.E., de Oliveira Leite Jr., N., Di Natale, A., Die, D., Fox, W., Fredou, F.L., Graves, J., Guzman-Mora, A., Viera Hazin, F.H., Hinton, M., Juan Jorda, M., Minte Vera, C., Miyabe, N., Montano Cruz, R., Nelson, R., Oxenford, H., Restrepo, V., Salas, E., Schaefer, K., Schratwieser, J., Serra, R., Sun,…
Perciformes	Xiphiidae	Xiphias gladius Linnaeus, 1758		Porteiro et al. (2010)	least concern	Collette, B., Acero, A., Amorim, A.F., Bizsel, K., Boustany, A., Canales Ramirez, C., Cardenas, G., Carpenter, K.E., de Oliveira Leite Jr., N., Di Natale, A., Die, D., Fox, W., Fredou, F.L., Graves, J., Guzman-Mora, A., Viera Hazin, F.H., Hinton, M., Juan Jorda, M., Minte Vera, C., Miyabe, N., Montano Cruz, R., Masuti, E., Nelson, R., Oxenford, H., Restrepo, V., Salas, E., Schaefer, K., Schratwie…
Perciformes	Scombridae	Thunnus thynnus (Linnaeus, 1758)		Porteiro et al. (2010)	endangered	Collette, B., Amorim, A.F., Boustany, A., Carpenter, K.E., de Oliveira Leite Jr., N., Di Natale, A., Die, D., Fox, W., Fredou, F.L., Graves, J., Viera Hazin, F.H., Hinton, M., Juan Jorda, M., Kada, O., Minte Vera, C., Miyabe, N., Nelson, R., Oxenford, H., Pollard, D., Restrepo, V., Schratwieser, J., Teixeira Lessa, R.P., Pires Ferreira Travassos, P.E. & Uozumi, Y. 2011. Thunnus thynnus. The IUCN …
Perciformes	Scombridae	Thunnus obesus (Lowe, 1839)		Porteiro et al. (2010)	vulnerable	Collette, B., Acero, A., Amorim, A.F., Boustany, A., Canales Ramirez, C., Cardenas, G., Carpenter, K.E., Chang, S.-K., Chiang, W., de Oliveira Leite Jr., N., Di Natale, A., Die, D., Fox, W., Fredou, F.L., Graves, J., Viera Hazin, F.H., Hinton, M., Juan Jorda, M., Minte Vera, C., Miyabe, N., Montano Cruz, R., Nelson, R., Oxenford, H., Restrepo, V., Schaefer, K., Schratwieser, J., Serra, R., Sun, C…
Perciformes	Scombridae	Thunnus albacares (Bonnaterre, 1788)		Porteiro et al. (2010)	near threathened	Collette, B., Acero, A., Amorim, A.F., Boustany, A., Canales Ramirez, C., Cardenas, G., Carpenter, K.E., Chang, S.-K., de Oliveira Leite Jr., N., Di Natale, A., Die, D., Fox, W., Fredou, F.L., Graves, J., Guzman-Mora, A., Viera Hazin, F.H., Hinton, M., Juan Jorda, M., Minte Vera, C., Miyabe, N., Montano Cruz, R., Masuti, E., Nelson, R., Oxenford, H., Restrepo, V., Salas, E., Schaefer, K., Schratw…
Perciformes	Scombridae	Thunnus alalunga (Bonnaterre, 1788)		Porteiro et al. (2010)	near threathened	Collette, B., Acero, A., Amorim, A.F., Boustany, A., Canales Ramirez, C., Cardenas, G., Carpenter, K.E., Chang, S.-K., de Oliveira Leite Jr., N., Di Natale, A., Die, D., Fox, W., Fredou, F.L., Graves, J., Guzman-Mora, A., Viera Hazin, F.H., Hinton, M., Juan Jorda, M., Minte Vera, C., Miyabe, N., Montano Cruz, R., Masuti, E., Nelson, R., Oxenford, H., Restrepo, V., Salas, E., Schaefer, K., Schratw…
Perciformes	Scombridae	Scomber colias Gmelin, 1789		Porteiro et al. (2010)	least concern	Collette, B., Amorim, A.F., Boustany, A., Carpenter, K.E., de Oliveira Leite Jr., N., Di Natale, A., Fox, W., Fredou, F.L., Graves, J., Viera Hazin, F.H., Juan Jorda, M., Kada, O., Minte Vera, C., Miyabe, N., Nelson, R., Oxenford, H., Teixeira Lessa, R.P. & Pires Ferreira Travassos, P.E. 2011. Scomber colias. The IUCN Red List of Threatened Species 2011: e.T170357A6767497. https://dx.doi.org/10.2…
Perciformes	Scombridae	Sarda sarda (Bloch, 1793)		Porteiro et al. (2010)	least concern	Collette, B., Amorim, A., Boustany, A., Carpenter, K., Dooley, J., Fox, W., Fredou, F., Fritzsche, R., Graves, J., Hazin, F., Herdson, D., Juan Jorda, M.J., Leite, N., Lessa, R., Matsuura, K., Minte-Vera, C., Nelson, J., Nelson, R., Oxenford, H., Travassos, P. . 2011. Sarda sarda. The IUCN Red List of Threatened Species 2011: e.T155096A4703085. https://dx.doi.org/10.2305/IUCN.UK.2011-2.RLTS.T1550…
Perciformes	Scombridae	Katsuwonus pelamis (Linnaeus, 1758)		Porteiro et al. (2010)	least concern	Collette, B., Acero, A., Amorim, A.F., Boustany, A., Canales Ramirez, C., Cardenas, G., Carpenter, K.E., de Oliveira Leite Jr., N., Di Natale, A., Fox, W., Fredou, F.L., Graves, J., Guzman-Mora, A., Viera Hazin, F.H., Juan Jorda, M., Kada, O., Minte Vera, C., Miyabe, N., Montano Cruz, R., Nelson, R., Oxenford, H., Salas, E., Schaefer, K., Serra, R., Sun, C., Teixeira Lessa, R.P., Pires Ferreira T…
Perciformes	Scombridae	Auxis rochei (Risso, 1810)		Porteiro et al. (2010)	least concern	Collette, B., Acero, A., Amorim, A.F., Boustany, A., Canales Ramirez, C., Cardenas, G., Carpenter, K.E., de Oliveira Leite Jr., N., Di Natale, A., Fox, W., Fredou, F.L., Graves, J., Guzman-Mora, A., Viera Hazin, F.H., Juan Jorda, M., Kada, O., Minte Vera, C., Miyabe, N., Montano Cruz, R., Nelson, R., Oxenford, H., Salas, E., Schaefer, K., Serra, R., Sun, C., Teixeira Lessa, R.P., Pires Ferreira T…
Perciformes	Scombridae	Acanthocybium solandri (Cuvier, 1832)		Porteiro et al. (2010)	least concern	Collette, B., Acero, A., Amorim, A.F., Boustany, A., Canales Ramirez, C., Cardenas, G., Carpenter, K.E., de Oliveira Leite Jr., N., Di Natale, A., Die, D., Fox, W., Fredou, F.L., Graves, J., Guzman-Mora, A., Viera Hazin, F.H., Hinton, M., Juan Jorda, M., Kada, O., Minte Vera, C., Miyabe, N., Montano Cruz, R., Nelson, R., Oxenford, H., Restrepo, V., Salas, E., Schaefer, K., Schratwieser, J., Serra…
Perciformes	Trichiuridae	Lepidopus caudatus (Euphrasen, 1788)		Porteiro et al. (2010)	data deficient	Iwamoto, T. 2015. Lepidopus caudatus. The IUCN Red List of Threatened Species 2015: e.T198721A42691759. https://dx.doi.org/10.2305/IUCN.UK.2015-4.RLTS.T198721A42691759.en. Download on July 2020.
Perciformes	Trichiuridae	Benthodesmus simonyi (Steindachner, 1891)		Porteiro et al. (2010)	least concern	Cobián Rojas, D., Espinosa-Perez, H. & Vega-Cendejas, M. 2019. Benthodesmus simonyi. The IUCN Red List of Threatened Species 2019: e.T18179796A129872654. https://dx.doi.org/10.2305/IUCN.UK.2019-2.RLTS.T18179796A129872654.en. Download on July 2020.
Perciformes	Trichiuridae	Aphanopus intermedius Parin, 1983		Porteiro et al. (2010)	least concern	Iwamoto, T. & Carpenter, K.E. 2015. Aphanopus intermedius. The IUCN Red List of Threatened Species 2015: e.T21132672A42691634. https://dx.doi.org/10.2305/IUCN.UK.2015-4.RLTS.T21132672A42691634.en. Download on July 2020.
Perciformes	Trichiuridae	Aphanopus carbo Lowe, 1839		Porteiro et al. (2010)	least concern	Vega-Cendejas, M., Cobián Rojas, D. & Espinosa-Perez, H. 2019. Aphanopus carbo. The IUCN Red List of Threatened Species 2019: e.T18179793A42691629. https://dx.doi.org/10.2305/IUCN.UK.2019-2.RLTS.T18179793A42691629.en. Download on July 2020.
Perciformes	Gempylidae	Ruvettus pretiosus Cocco, 1833		Porteiro et al. (2010)	least concern	Collette, B.B., Curtis, M., Smith-Vaniz, W.F., Pina Amargos, F., Williams, J.T. & Grijalba Bendeck, L. 2015. Ruvettus pretiosus. The IUCN Red List of Threatened Species 2015: e.T190432A16644022. https://dx.doi.org/10.2305/IUCN.UK.2015-4.RLTS.T190432A16644022.en. Download on July 2020.
Perciformes	Gempylidae	Promethichthys prometheus (Cuvier, 1832)		Porteiro et al. (2010)	least concern	Collette, B.B., Smith-Vaniz, W.F., Pina Amargos, F., Williams, J.T., Grijalba Bendeck, L. & Curtis, M. 2015. Promethichthys prometheus. The IUCN Red List of Threatened Species 2015: e.T16509297A16510892. https://dx.doi.org/10.2305/IUCN.UK.2015-4.RLTS.T16509297A16510892.en. Download on July 2020.
Perciformes	Gempylidae	Nesiarchus nasutus Johnson, 1862		Porteiro et al. (2010)	least concern	Collette, B.B., Pina Amargos, F., Smith-Vaniz, W.F. & Barthelat, F. 2015. Nesiarchus nasutus. The IUCN Red List of Threatened Species 2015: e.T18158583A21913493. https://dx.doi.org/10.2305/IUCN.UK.2015-4.RLTS.T18158583A21913493.en. Download on July 2020.
Perciformes	Gempylidae	Lepidocybium flavobrunneum (Smith, 1843)		Porteiro et al. (2010)	least concern	Smith-Vaniz, W.F., Williams, J., Pina Amargos, F., Curtis, M. & Grijalba Bendeck, L. 2015. Lepidocybium flavobrunneum. The IUCN Red List of Threatened Species 2015: e.T190287A16510672. https://dx.doi.org/10.2305/IUCN.UK.2015-4.RLTS.T190287A16510672.en. Download on July 2020.
Perciformes	Gempylidae	Gempylus serpens Cuvier, 1829		Porteiro et al. (2010)	least concern	Collette, B., Smith-Vaniz, W.F., Williams, J.T., Pina Amargos, F., Curtis, M. & Grijalba Bendeck, L. 2015. Gempylus serpens. The IUCN Red List of Threatened Species 2015: e.T16509126A16510882. https://dx.doi.org/10.2305/IUCN.UK.2015-4.RLTS.T16509126A16510882.en. Download on July 2020.
Perciformes	Sphyraenidae	Sphyraena viridensis Cuvier, 1829		Porteiro et al. (2010)	least concern	de Morais, L., Smith-Vaniz, W.F., Kara, M., Yokes, B., Pollard, D., Carpenter, K.E. & de Bruyne, G. 2015. Sphyraena viridensis. The IUCN Red List of Threatened Species 2015: e.T198714A15596713. https://dx.doi.org/10.2305/IUCN.UK.2015-4.RLTS.T198714A15596713.en. Download on July 2020.
Perciformes	Scombrolabracidae	Scombrolabrax heterolepis Roule, 1921		Porteiro et al. (2010)	least concern	Iwamoto, T. 2015. Scombrolabrax heterolepis. The IUCN Red List of Threatened Species 2015: e.T21132418A42691879. https://dx.doi.org/10.2305/IUCN.UK.2015-4.RLTS.T21132418A42691879.en. Download on July 2020.
Perciformes	Luvaridae	Luvarus imperialis Rafinesque, 1810		Porteiro et al. (2010)	least concern	Collette, B.B. 2015. Luvarus imperialis (errata version published in 2017). The IUCN Red List of Threatened Species 2015: e.T190116A115308008. https://dx.doi.org/10.2305/IUCN.UK.2015-4.RLTS.T190116A15572470.en. Download on July 2020.
Perciformes	Gobiidae	Thorogobius ephippiatus (Lowe, 1839)		Porteiro et al. (2010)	least concern	Williams, J.T., Herler, J. & Kovacic, M. 2014. Thorogobius ephippiatus. The IUCN Red List of Threatened Species 2014: e.T198669A45119519. https://dx.doi.org/10.2305/IUCN.UK.2014-3.RLTS.T198669A45119519.en. Download on July 2020.
Perciformes	Gobiidae	Pomatoschistus pictus (Malm, 1865)		Porteiro et al. (2010)	least concern	Herler, J., Williams, J.T. & Kovacic, M. 2014. Pomatoschistus pictus. The IUCN Red List of Threatened Species 2014: e.T198550A45110312. https://dx.doi.org/10.2305/IUCN.UK.2014-3.RLTS.T198550A45110312.en. Download on July 2020.
Perciformes	Gobiidae	Mauligobius maderensis (Valenciennes, 1837)		Porteiro et al. (2010)	least concern	Herler, J., Kovacic, M. & Williams, J.T. 2015. Mauligobius maderensis. The IUCN Red List of Threatened Species 2015: e.T56780975A56781051. Download on July 2020.
Perciformes	Gobiidae	Gobius paganellus Linnaeus, 1758		Porteiro et al. (2010)	least concern	Carpenter, K.E., Smith-Vaniz, W.F., de Bruyne, G. & de Morais, L. 2015. Gobius paganellus. The IUCN Red List of Threatened Species 2015: e.T198662A21913408. https://dx.doi.org/10.2305/IUCN.UK.2015-4.RLTS.T198662A21913408.en. Download on July 2020.
Perciformes	Callionymidae	Synchiropus phaeton (Günther, 1861)		Porteiro et al. (2010)	least concern	Smith-Vaniz, W.F. 2015. Synchiropus phaeton. The IUCN Red List of Threatened Species 2015: e.T198638A21911490. https://dx.doi.org/10.2305/IUCN.UK.2015-4.RLTS.T198638A21911490.en. Download on July 2020.
Perciformes	Callionymidae	Callionymus reticulatus Valenciennes, 1837		Porteiro et al. (2010)	least concern	Herler, J., Kovacic, M. & Williams, J.T. 2014. Callionymus reticulatus. The IUCN Red List of Threatened Species 2014: e.T198554A44759705. https://dx.doi.org/10.2305/IUCN.UK.2014-3.RLTS.T198554A44759705.en. Download on July 2020.
Perciformes	Blenniidae	Parablennius ruber (Valenciennes, 1836)		Porteiro et al. (2010)	least concern	Williams, J.T., Herler, J. & Kovacic, M. 2014. Parablennius ruber. The IUCN Red List of Threatened Species 2014: e.T185162A44750776. https://dx.doi.org/10.2305/IUCN.UK.2014-3.RLTS.T185162A44750776.en. Download on July 2020.
Perciformes	Blenniidae	Parablennius parvicornis (Valenciennes, 1836)		Porteiro et al. (2010)	least concern	Fricke, R. & Van Tassell, J. 2010. Parablennius parvicornis. The IUCN Red List of Threatened Species 2010: e.T155013A4695909. https://dx.doi.org/10.2305/IUCN.UK.2010-4.RLTS.T155013A4695909.en. Download on July 2020.
Perciformes	Blenniidae	Parablennius incognitus (Bath, 1968)		Porteiro et al. (2010)	least concern	Antonio Di Natale, Murat Bilecenoglu, Michel Bariche, Can Bizsel, Enric Massuti, Jeffrey Williams, Matthew Craig. 2014. Parablennius incognitus. The IUCN Red List of Threatened Species 2014: e.T185181A1777671. https://dx.doi.org/10.2305/IUCN.UK.2014-3.RLTS.T185181A1777671.en. Download on July 2020.
Perciformes	Blenniidae	Ophioblennius atlanticus (Valenciennes, 1836)		Porteiro et al. (2010)	least concern	Williams, J.T. & Craig, M.T. 2014. Ophioblennius atlanticus. The IUCN Red List of Threatened Species 2014: e.T185129A1769289. https://dx.doi.org/10.2305/IUCN.UK.2014-3.RLTS.T185129A1769289.en. Download on July 2020.
Perciformes	Blenniidae	Lipophrys trigloides (Valenciennes, 1836)	Previously included in the genus Paralipophrys.	Porteiro et al. (2010)	least concern	Di Natale, A., Bilecenoglu, M., Bariche, M., Bizsel, K., Massuti, E., Williams, J.T. & Craig, M.T. 2014. Lipophrys trigloides (errata version published in 2016). The IUCN Red List of Threatened Species 2014: e.T185127A86178858. https://dx.doi.org/10.2305/IUCN.UK.2014-3.RLTS.T185127A1768799.en. Download on July 2020.
Perciformes	Blenniidae	Lipophrys pholis (Linnaeus, 1758)		Porteiro et al. (2010)	least concern	Williams, J.T. & Craig, M.T. 2014. Lipophrys pholis. The IUCN Red List of Threatened Species 2014: e.T185180A1777432. https://dx.doi.org/10.2305/IUCN.UK.2014-3.RLTS.T185180A1777432.en. Download on July 2020.
Perciformes	Blenniidae	Coryphoblennius galerita (Linnaeus, 1758)		Porteiro et al. (2010)	least concern	Williams, J.T. 2014. Coryphoblennius galerita. The IUCN Red List of Threatened Species 2014: e.T185165A1774973. https://dx.doi.org/10.2305/IUCN.UK.2014-3.RLTS.T185165A1774973.en. Download on July 2020.
Perciformes	Blenniidae	Blennius ocellaris Linnaeus, 1758		Porteiro et al. (2010)	least concern	Antonio Di Natale, Murat Bilecenoglu, Michel Bariche, Can Bizsel, Enric Massuti, Jeffrey Williams, Matthew Craig. 2014. Blennius ocellaris. The IUCN Red List of Threatened Species 2014: e.T185126A1768546. https://dx.doi.org/10.2305/IUCN.UK.2014-3.RLTS.T185126A1768546.en. Download on July 2020.
Perciformes	Tripterygiidae	Tripterygion delaisi Cadenat & Blache, 1970		Porteiro et al. (2010)	least concern	Yokes, B., Pollard, D., Kara, M.H., Francour, P., Goren, M., Williams, J., Craig, M. 2014. Tripterygion delaisi. The IUCN Red List of Threatened Species 2014: e.T185146A1771952. https://dx.doi.org/10.2305/IUCN.UK.2014-3.RLTS.T185146A1771952.en. Download on July 2020.
Perciformes	Trachinidae	Echiichthys vipera (Cuvier, 1829)		Porteiro et al. (2010)	least concern	Collette, B., Smith-Vaniz, W.F., Herrera, J., Fernandes, P. & Heessen, H. 2015. Echiichthys vipera. The IUCN Red List of Threatened Species 2015: e.T198717A45884258. Download on July 2020.
Perciformes	Ammodytidae	Gymnammodytes cicerelus (Rafinesque, 1810)	In Porteiro et al. (2010) often misspelled as G. cicerellus.	Porteiro et al. (2010)	least concern	Iwamoto, T., Yokes, B., Pollard, D.A., Kara, M., Francour, P. & Goren, M. 2015. Gymnammodytes cicerelus. The IUCN Red List of Threatened Species 2015: e.T198630A15534027. https://dx.doi.org/10.2305/IUCN.UK.2015-4.RLTS.T198630A15534027.en. Download on July 2020.
Perciformes	Chiasmodontidae	Pseudoscopelus altipinnis Parr, 1933		Porteiro et al. (2010)	least concern	Carpenter, K.E., Smith-Vaniz, W.F., de Bruyne, G. & de Morais, L. 2015. Pseudoscopelus altipinnis. The IUCN Red List of Threatened Species 2015: e.T60483083A60786820. https://dx.doi.org/10.2305/IUCN.UK.2015-4.RLTS.T60483083A60786820.en. Download on July 2020.
Perciformes	Chiasmodontidae	Chiasmodon niger Johnson, 1864		Porteiro et al. (2010)	least concern	Carpenter, K.E., Smith-Vaniz, W.F., de Bruyne, G. & de Morais, L. 2015. Chiasmodon niger. The IUCN Red List of Threatened Species 2015: e.T190310A21914202. https://dx.doi.org/10.2305/IUCN.UK.2015-4.RLTS.T190310A21914202.en. Download on July 2020.
Perciformes	Zoarcidae	Pachycara thermophilum Geistdoerfer, 1994		Porteiro et al. (2010)	not evaluated	Geistdoerfer, P., 1994. Pachycara thermophilum, une nouvelle espèce de poisson Zoarcidae des sites hydrothermaux de la dorsale Médio-Atlantique. Cybium 18(2): 109-115.
Perciformes	Scaridae	Sparisoma cretense (Linnaeus, 1758)		Porteiro et al. (2010)	least concern	Pollard, D., Yokes, B., Francour, P., Rocha, L.A., Choat, J.H., Clements, K.D., Russell, B., Myers, R., Lazuardi, M.E., Muljadi, A., Pardede, S. & Rahardjo, P. 2012. Sparisoma cretense. The IUCN Red List of Threatened Species 2012: e.T190710A17796845. https://dx.doi.org/10.2305/IUCN.UK.2012.RLTS.T190710A17796845.en. Download on July 2020.
Perciformes	Labridae	Xyrichthys novacula (Linnaeus, 1758)		Porteiro et al. (2010)	least concern	Pollard, D., Rocha, L., Ferreira, C.E., Francini-Filho, R. & Moura, R.R. 2010. Xyrichtys novacula. The IUCN Red List of Threatened Species 2010: e.T187696A8603436. https://dx.doi.org/10.2305/IUCN.UK.2010-4.RLTS.T187696A8603436.en. Download on July 2020.
Perciformes	Labridae	Thalassoma pavo (Linnaeus, 1758)		Porteiro et al. (2010)	least concern	Pollard, D. & Afonso, P. 2010. Thalassoma pavo. The IUCN Red List of Threatened Species 2010: e.T187418A8530118. https://dx.doi.org/10.2305/IUCN.UK.2010-4.RLTS.T187418A8530118.en. Download on July 2020.
Perciformes	Labridae	Symphodus mediterraneus (Linnaeus, 1758)		Porteiro et al. (2010)	least concern	Pollard, D. & Afonso, P. 2010. Symphodus mediterraneus. The IUCN Red List of Threatened Species 2010: e.T187475A8544986. https://dx.doi.org/10.2305/IUCN.UK.2010-4.RLTS.T187475A8544986.en. Download on July 2020.
Perciformes	Labridae	Symphodus caeruleus (Azevedo, 1999)		Porteiro et al. (2010)	least concern	Afonso, P. 2015. Symphodus caeruleus. The IUCN Red List of Threatened Species 2015: e.T187595A69019125. https://dx.doi.org/10.2305/IUCN.UK.2015-1.RLTS.T187595A69019125.en. Download on July 2020.
Perciformes	Labridae	Lappanella fasciata (Cocco, 1833)		Porteiro et al. (2010)	least concern	Pollard, D. 2014. Lappanella fasciata. The IUCN Red List of Threatened Species 2014: e.T187678A49024134. https://dx.doi.org/10.2305/IUCN.UK.2014-3.RLTS.T187678A49024134.en. Download on July 2020.
Perciformes	Labridae	Labrus mixtus Linnaeus, 1758		Porteiro et al. (2010)	least concern	Pollard, D. & Afonso, P. 2010. Labrus mixtus. The IUCN Red List of Threatened Species 2010: e.T187397A8524486. https://dx.doi.org/10.2305/IUCN.UK.2010-4.RLTS.T187397A8524486.en. Download on July 2020.
Perciformes	Labridae	Labrus bergylta Ascanius, 1767		Porteiro et al. (2010)	least concern	Pollard, D. 2010. Labrus bergylta. The IUCN Red List of Threatened Species 2010: e.T187398A8525211. https://dx.doi.org/10.2305/IUCN.UK.2010-4.RLTS.T187398A8525211.en. Download on July 2020.
Perciformes	Labridae	Coris julis (Linnaeus, 1758)		Porteiro et al. (2010)	least concern	Pollard, D. & Afonso, P. 2010. Coris julis. The IUCN Red List of Threatened Species 2010: e.T187752A8621739. https://dx.doi.org/10.2305/IUCN.UK.2010-4.RLTS.T187752A8621739.en. Download on July 2020.
Perciformes	Labridae	Bodianus scrofa (Valenciennes, 1839)		Porteiro et al. (2010)	vulnerable	Russell, B., Afonso, P. & Pollard, D. 2010. Bodianus scrofa. The IUCN Red List of Threatened Species 2010: e.T187495A8551178. https://dx.doi.org/10.2305/IUCN.UK.2010-4.RLTS.T187495A8551178.en. Download on July 2020.
Perciformes	Labridae	Acantholabrus palloni (Risso, 1810)		Porteiro et al. (2010)	least concern	Pollard, D. 2010. Acantholabrus palloni. The IUCN Red List of Threatened Species 2010: e.T186106A8501267. https://dx.doi.org/10.2305/IUCN.UK.2010-4.RLTS.T186106A8501267.en. Download on July 2020.
Perciformes	Pomacentridae	Chromis limbata (Valenciennes, 1833)		Porteiro et al. (2010)	least concern	Rocha, L.A. & Myers, R. 2015. Chromis limbata. The IUCN Red List of Threatened Species 2015: e.T188486A1882062. https://dx.doi.org/10.2305/IUCN.UK.2015-4.RLTS.T188486A1882062.en. Download on July 2020.
Perciformes	Pomacentridae	Similiparma lurida (Cuvier, 1830)		Porteiro et al. (2010)	least concern	Tighe, K. 2015. Abudefduf luridus. The IUCN Red List of Threatened Species 2015: e.T188419A1872089. https://dx.doi.org/10.2305/IUCN.UK.2015-4.RLTS.T188419A1872089.en. Download on July 2020.
Perciformes	Chaetodontidae	Chaetodon sedentarius Poey, 1860		Porteiro et al. (2010)	least concern	Allen, G.R., Floeter, S. & McEachran, J.D. 2010. Chaetodon sedentarius. The IUCN Red List of Threatened Species 2010: e.T155220A4749409. https://dx.doi.org/10.2305/IUCN.UK.2010-4.RLTS.T155220A4749409.en. Download on July 2020.
Perciformes	Kyphosidae	Kyphosus sectatrix (Linnaeus, 1758)	Formerly designated by its synonym K. sectator.	Porteiro et al. (2010)	least concern	Carpenter, K.E., Robertson, R., Pina Amargos, F. & Curtis, M. 2015. Kyphosus sectatrix. The IUCN Red List of Threatened Species 2015: e.T198561A16644027. https://dx.doi.org/10.2305/IUCN.UK.2015-4.RLTS.T198561A16644027.en. Download on July 2020.
Perciformes	Kyphosidae	Kyphosus incisor (Cuvier, 1831)		Porteiro et al. (2010)	not evaluated	Robins, C.R. and G.C. Ray, 1986. A field guide to Atlantic coast fishes of North America. Houghton Mifflin Company, Boston, U.S.A. 354 Pp.
Perciformes	Mullidae	Mullus surmuletus Linnaeus, 1758		Porteiro et al. (2010)	least concern	Carpenter, K.E., Smith-Vaniz, W.F., de Bruyne, G. & de Morais, L. 2015. Mullus surmuletus. The IUCN Red List of Threatened Species 2015: e.T198674A42691804. https://dx.doi.org/10.2305/IUCN.UK.2015-4.RLTS.T198674A42691804.en. Download on July 2020.
Perciformes	Centracanthidae	Centracanthus cirrus Rafinesque, 1810		Porteiro et al. (2010)	least concern	Pollard, D., Carpenter, K.E. & Russell, B. 2014. Centracanthus cirrus. The IUCN Red List of Threatened Species 2014: e.T170284A1308498. https://dx.doi.org/10.2305/IUCN.UK.2014-3.RLTS.T170284A1308498.en. Download on July 2020.
Perciformes	Sparidae	Sparus aurata Linnaeus, 1758		Porteiro et al. (2010)	least concern	Russell, B., Carpenter, K.E. & Pollard, D. 2014. Sparus aurata. The IUCN Red List of Threatened Species 2014: e.T170253A1302459. https://dx.doi.org/10.2305/IUCN.UK.2014-3.RLTS.T170253A1302459.en. Download on July 2020.
Perciformes	Sparidae	Sarpa salpa (Linnaeus, 1758)		Porteiro et al. (2010)	least concern	Russell, B., Pollard, D., Mann, B.Q., Buxton, C.D. & Carpenter, K.E. 2014. Sarpa salpa. The IUCN Red List of Threatened Species 2014: e.T170169A1286510. https://dx.doi.org/10.2305/IUCN.UK.2014-3.RLTS.T170169A1286510.en. Download on July 2020.
Perciformes	Sparidae	Pagrus pagrus (Linnaeus, 1758)		Porteiro et al. (2010)	least concern	Russell, B., Pollard, D., Carpenter, K.E. & Vega-Cendejas, M. 2014. Pagrus pagrus. The IUCN Red List of Threatened Species 2014: e.T15873A788483. https://dx.doi.org/10.2305/IUCN.UK.2014-3.RLTS.T15873A788483.en. Download on July 2020.
Perciformes	Sparidae	Pagellus bogaraveo (Brünnich, 1768)		Porteiro et al. (2010)	near threathened	Carpenter, K.E. & Russell, B. 2014. Pagellus bogaraveo. The IUCN Red List of Threatened Species 2014: e.T170244A1300216. https://dx.doi.org/10.2305/IUCN.UK.2014-3.RLTS.T170244A1300216.en. Download on July 2020.
Perciformes	Sparidae	Pagellus acarne (Risso, 1827)		Porteiro et al. (2010)	least concern	Bizsel, C., Kara, M.H., Pollard, D., Yokes, B., Goren, M. & Francour, P. 2011. Pagellus acarne. The IUCN Red List of Threatened Species 2011: e.T170229A6730075. Download on July 2020.
Perciformes	Sparidae	Diplodus vulgaris (Saint-Hilaire, 1817)		Porteiro et al. (2010)	least concern	Russell, B., Buxton, C.D., Pollard, D. & Carpenter, K.E. 2014. Diplodus vulgaris. The IUCN Red List of Threatened Species 2014: e.T170261A1304171. https://dx.doi.org/10.2305/IUCN.UK.2014-3.RLTS.T170261A1304171.en. Download on July 2020.
Perciformes	Sparidae	Diplodus sargus (Linnaeus, 1758)		Porteiro et al. (2010)	least concern	Pollard, D., Russell, B., Carpenter, K.E., Iwatsuki, Y., Vega-Cendejas, M., Jassim Kawari, A., Hartmann, S., Alnazry, H., Abdulqader, E., Alam, S., Bishop, J., Hassan-Al-Khalf, K. & Kaymaram, F. 2014. Diplodus sargus. The IUCN Red List of Threatened Species 2014: e.T170155A42736975. https://dx.doi.org/10.2305/IUCN.UK.2014-3.RLTS.T170155A42736975.en. Download on July 2020.
Perciformes	Sparidae	Boops boops (Linnaeus, 1758)		Porteiro et al. (2010)	least concern	Pollard, D., Carpenter, K.E. & Russell, B. 2014. Boops boops. The IUCN Red List of Threatened Species 2014: e.T170251A1301787. https://dx.doi.org/10.2305/IUCN.UK.2014-3.RLTS.T170251A1301787.en. Download on July 2020.
Perciformes	Haemulidae	Pomadasys incisus (Bowdich, 1825)		Porteiro et al. (2010)	least concern	Collette, B., Matsuura, K., Nelson, J., Dooley, J., Fritzsche, R. & Carpenter, K. 2010. Pomadasys incisus. The IUCN Red List of Threatened Species 2010: e.T155182A4737699. https://dx.doi.org/10.2305/IUCN.UK.2010-4.RLTS.T155182A4737699.en. Download on July 2020.
Perciformes	Lobotidae	Lobotes surinamensis (Bloch, 1790)		Porteiro et al. (2010)	least concern	Carpenter, K.E. & Robertson, R. 2015. Lobotes surinamensis. The IUCN Red List of Threatened Species 2015: e.T198670A16644032. https://dx.doi.org/10.2305/IUCN.UK.2015-4.RLTS.T198670A16644032.en. Download on July 2020.
Perciformes	Caristiidae	Platyberyx opalescens Zugmayer, 1911		Porteiro et al. (2010)	least concern	Smith-Vaniz, W.F. 2015. Platyberyx opalescens. The IUCN Red List of Threatened Species 2015: e.T18158445A42837312. https://dx.doi.org/10.2305/IUCN.UK.2015-4.RLTS.T18158445A42837312.en. Download on July 2020.
Perciformes	Caristiidae	Paracaristius maderensis (Maul, 1949)		Porteiro et al. (2010)	least concern	Cobián Rojas, D., Espinosa-Perez, H., Polanco Fernandez, A. & Vega-Cendejas, M. 2019. Paracaristius maderensis. The IUCN Red List of Threatened Species 2019: e.T15601952A15603955. https://dx.doi.org/10.2305/IUCN.UK.2019-2.RLTS.T15601952A15603955.en. Download on July 2020.
Perciformes	Lutjanidae	Lutjanus cyanopterus (Cuvier, 1828)	New record	Ribeiro et al. (2017)	vulnerable	Lindeman, K., Anderson, W., Carpenter, K.E., Claro, R., Cowan, J., Padovani-Ferreira, B., Rocha, L.A., Sedberry, G. & Zapp-Sluis, M. 2016. Lutjanus cyanopterus. The IUCN Red List of Threatened Species 2016: e.T12417A506633. https://dx.doi.org/10.2305/IUCN.UK.2016-1.RLTS.T12417A506633.en. Download on July 2020.
Perciformes	Bramidae	Taractichthys longipinnis (Lowe, 1843)		Porteiro et al. (2010)	least concern	Singh-Renton, S., Pina Amargos, F., Oxenford, H., Collette, B.B., Dooley, J., Aiken, K.A., Marechal, J. & Robertson, R. 2015. Taractichthys longipinnis (errata version published in 2017). The IUCN Red List of Threatened Species 2015: e.T190394A115318952. https://dx.doi.org/10.2305/IUCN.UK.2015-4.RLTS.T190394A16510617.en. Download on July 2020.
Perciformes	Bramidae	Taractes rubescens (Jordan & Evermann, 1887)		Porteiro et al. (2010)	least concern	Iwamoto, T., Singh-Renton, S., Pina Amargos, F., Marechal, J., Dooley, J., Aiken, K.A., Collette, B.B., Kishore, R., Oxenford, H. & Robertson, R. 2015. Taractes rubescens. The IUCN Red List of Threatened Species 2015: e.T16506080A16510307. https://dx.doi.org/10.2305/IUCN.UK.2015-4.RLTS.T16506080A16510307.en. Download on July 2020.
Perciformes	Bramidae	Taractes asper Lowe, 1843		Porteiro et al. (2010)	least concern	Vega-Cendejas, M., Espinosa-Perez, H. & Cobián Rojas, D. 2019. Taractes asper. The IUCN Red List of Threatened Species 2019: e.T18156550A20340565. https://dx.doi.org/10.2305/IUCN.UK.2019-2.RLTS.T18156550A20340565.en. Download on July 2020.
Perciformes	Bramidae	Pterycombus brama Fries, 1837		Porteiro et al. (2010)	least concern	Robertson, R., Singh-Renton, S., Pina Amargos, F., Oxenford, H., Collette, B.B., Dooley, J., Aiken, K.A., Marechal, J. & Kishore, R. 2015. Pterycombus brama (errata version published in 2017). The IUCN Red List of Threatened Species 2015: e.T190330A115314646. https://dx.doi.org/10.2305/IUCN.UK.2015-4.RLTS.T190330A16510612.en. Download on July 2020.
Perciformes	Bramidae	Brama brama (Bonnaterre, 1788)		Porteiro et al. (2010)	least concern	Iwamoto, T., Singh-Renton, S., Robertson, R., Marechal, J., Aiken, K.A., Dooley, J., Collette, B.B., Oxenford, H., Pina Amargos, F. & Kishore, R. 2015. Brama brama. The IUCN Red List of Threatened Species 2015: e.T195091A19929350. https://dx.doi.org/10.2305/IUCN.UK.2015-4.RLTS.T195091A19929350.en. Download on July 2020.
Perciformes	Carangidae	Trachurus picturatus (Bowdich, 1825)		Porteiro et al. (2010)	least concern	Smith-Vaniz, W.F. 2015. Trachurus picturatus. The IUCN Red List of Threatened Species 2015: e.T198646A43156817. https://dx.doi.org/10.2305/IUCN.UK.2015-4.RLTS.T198646A43156817.en. Download on July 2020.
Perciformes	Carangidae	Trachinotus ovatus (Linnaeus, 1758)		Porteiro et al. (2010)	least concern	Smith-Vaniz, W.F. 2015. Trachinotus ovatus. The IUCN Red List of Threatened Species 2015: e.T198644A43155982. https://dx.doi.org/10.2305/IUCN.UK.2015-4.RLTS.T198644A43155982.en. Download on July 2020.
Perciformes	Carangidae	Seriola rivoliana Valenciennes, 1833		Porteiro et al. (2010)	least concern	Smith-Vaniz, W.F., Curtis, M., Williams, J.T., Brown, J. & Pina Amargos, F. 2015. Seriola rivoliana. The IUCN Red List of Threatened Species 2015: e.T16507347A16510402. https://dx.doi.org/10.2305/IUCN.UK.2015-4.RLTS.T16507347A16510402.en. Download on July 2020.
Perciformes	Carangidae	Seriola fasciata (Bloch, 1793)		Porteiro et al. (2010)	least concern	Smith-Vaniz, W.F., Williams, J.T., Brown, J., Pina Amargos, F. & Curtis, M. 2015. Seriola fasciata (errata version published in 2017). The IUCN Red List of Threatened Species 2015: e.T190139A115311828. https://dx.doi.org/10.2305/IUCN.UK.2015-4.RLTS.T190139A16510652.en. Download on July 2020.
Perciformes	Carangidae	Seriola dumerili (Risso, 1810)		Porteiro et al. (2010)	least concern	Smith-Vaniz, W.F., Pina Amargos, F., Brown, J., Curtis, M. & Williams, J.T. 2015. Seriola dumerili (errata version published in 2017). The IUCN Red List of Threatened Species 2015: e.T198643A115341394. https://dx.doi.org/10.2305/IUCN.UK.2015-4.RLTS.T198643A16644002.en. Download on July 2020.
Perciformes	Carangidae	Pseudocaranx dentex (Bloch & Schneider, 1801)		Porteiro et al. (2010)	least concern	Smith-Vaniz, W.F., Williams, J.T., Pina Amargos, F., Curtis, M. & Brown, J. 2015. Pseudocaranx dentex. The IUCN Red List of Threatened Species 2015: e.T190070A16643997. https://dx.doi.org/10.2305/IUCN.UK.2015-4.RLTS.T190070A16643997.en. Download on July 2020.
Perciformes	Carangidae	Naucrates ductor (Linnaeus, 1758)		Porteiro et al. (2010)	least concern	Smith-Vaniz, W.F., Brown, J., Pina Amargos, F., Williams, J.T. & Curtis, M. 2015. Naucrates ductor (errata version published in 2017). The IUCN Red List of Threatened Species 2015: e.T190452A115322218. https://dx.doi.org/10.2305/IUCN.UK.2015-4.RLTS.T190452A16643992.en. Download on July 2020.
Perciformes	Carangidae	Elagatis bipinnulata (Quoy & Gaimard, 1825)		Porteiro et al. (2010)	least concern	Smith-Vaniz, W.F., Williams, J.T., Pina Amargos, F., Curtis, M. & Brown, J. 2015. Elagatis bipinnulata. The IUCN Red List of Threatened Species 2015: e.T16440027A16510157. https://dx.doi.org/10.2305/IUCN.UK.2015-4.RLTS.T16440027A16510157.en. Download on July 2020.
Perciformes	Carangidae	Decapterus macarellus (Cuvier, 1833)		Porteiro et al. (2010)	least concern	Smith-Vaniz, W.F., Williams, J.T., Pina Amargos, F., Curtis, M. & Brown, J. 2015. Decapterus macarellus (errata version published in 2017). The IUCN Red List of Threatened Species 2015: e.T190117A115308983. https://dx.doi.org/10.2305/IUCN.UK.2015-4.RLTS.T190117A16510627.en. Download on July 2020.
Perciformes	Carangidae	Caranx crysos (Mitchill, 1815)		Porteiro et al. (2010)	least concern	Herdson, D. 2010. Caranx crysos. The IUCN Red List of Threatened Species 2010: e.T154807A4637970. https://dx.doi.org/10.2305/IUCN.UK.2010-4.RLTS.T154807A4637970.en. Download on July 2020.
Perciformes	Echeneidae	Remora remora (Linnaeus, 1758)		Porteiro et al. (2010)	least concern	Curtis, M., Williams, J.T., Collette, B., Smith-Vaniz, W.F. & Pina Amargos, F. 2015. Remora remora (errata version published in 2017). The IUCN Red List of Threatened Species 2015: e.T198651A115343508. https://dx.doi.org/10.2305/IUCN.UK.2015-4.RLTS.T198651A15544903.en. Download on July 2020.
Perciformes	Echeneidae	Remora osteochir (Cuvier, 1829)		Porteiro et al. (2010)	least concern	Collette, B., Smith-Vaniz, W.F., Pina Amargos, F. & Curtis, M. 2015. Remora osteochir (errata version published in 2017). The IUCN Red List of Threatened Species 2015: e.T190080A115306076. https://dx.doi.org/10.2305/IUCN.UK.2015-4.RLTS.T190080A16644017.en. Download on July 2020.
Perciformes	Echeneidae	Remora brachyptera (Lowe, 1839)		Porteiro et al. (2010)	least concern	Collette, B.B. 2010. Remora brachyptera. The IUCN Red List of Threatened Species 2010: e.T155068A4721000. https://dx.doi.org/10.2305/IUCN.UK.2010-4.RLTS.T155068A4721000.en. Download on July 2020.
Perciformes	Echeneidae	Remora albescens (Temminck & Schlegel, 1850)	Formerly in genus Remorina.	Porteiro et al. (2010)	least concern	Carpenter, K. & Collette, B.B. . 2010. Remora albescens. The IUCN Red List of Threatened Species 2010: e.T155075A4726238. https://dx.doi.org/10.2305/IUCN.UK.2010-4.RLTS.T155075A4726238.en. Download on July 2020.
Perciformes	Echeneidae	Phtheirichthys lineatus (Menzies, 1791)		Porteiro et al. (2010)	least concern	Collette, B., Smith-Vaniz, W.F., Williams, J.T., Pina Amargos, F. & Curtis, M. 2015. Phtheirichthys lineatus (errata version published in 2017). The IUCN Red List of Threatened Species 2015: e.T190461A115323797. https://dx.doi.org/10.2305/IUCN.UK.2015-4.RLTS.T190461A16510667.en. Download on July 2020.
Perciformes	Echeneidae	Echeneis neucratoides Zuiew, 1789	Formerly referred by its synonym E. naucrates.	Porteiro et al. (2010)	data deficient	Collette, B., Smith-Vaniz, W.F., Williams, J.T., Pina Amargos, F. & Curtis, M. 2015. Echeneis neucratoides (errata version published in 2017). The IUCN Red List of Threatened Species 2015: e.T16440083A115359156. https://dx.doi.org/10.2305/IUCN.UK.2015-4.RLTS.T16440083A16509937.en. Download on July 2020.
Perciformes	Coryphaenidae	Coryphaena hippurus Linnaeus, 1758		Porteiro et al. (2010)	least concern	Collette, B., Acero, A., Amorim, A.F., Boustany, A., Canales Ramirez, C., Cardenas, G., Carpenter, K.E., de Oliveira Leite Jr., N., Di Natale, A., Fox, W., Fredou, F.L., Graves, J., Viera Hazin, F.H., Juan Jorda, M., Minte Vera, C., Miyabe, N., Montano Cruz, R., Nelson, R., Oxenford, H., Schaefer, K., Serra, R., Sun, C., Teixeira Lessa, R.P., Pires Ferreira Travassos, P.E., Uozumi, Y. & Yanez, E.…
Perciformes	Coryphaenidae	Coryphaena equiselis Linnaeus, 1758		Porteiro et al. (2010)	least concern	Collette, B., Acero, A., Amorim, A.F., Boustany, A., Canales Ramirez, C., Cardenas, G., Carpenter, K.E., de Oliveira Leite Jr., N., Di Natale, A., Fox, W., Fredou, F.L., Graves, J., Viera Hazin, F.H., Juan Jorda, M., Minte Vera, C., Miyabe, N., Montano Cruz, R., Nelson, R., Oxenford, H., Schaefer, K., Serra, R., Sun, C., Teixeira Lessa, R.P., Pires Ferreira Travassos, P.E., Uozumi, Y. & Yanez, E.…
Perciformes	Pomatomidae	Pomatomus saltatrix (Linnaeus, 1766)		Porteiro et al. (2010)	vulnerable	Carpenter, K.E., Ralph, G., Pina Amargos, F., Collette, B.B., Singh-Renton, S., Aiken, K.A., Dooley, J. & Marechal, J. 2015. Pomatomus saltatrix (errata version published in 2017). The IUCN Red List of Threatened Species 2015: e.T190279A115314064. https://dx.doi.org/10.2305/IUCN.UK.2015-4.RLTS.T190279A19929357.en. Download on July 2020.
Perciformes	Epigonidae	Epigonus telescopus (Risso, 1810)		Porteiro et al. (2010)	least concern	de Morais, L., Smith-Vaniz, W.F., Carpenter, K.E. & de Bruyne, G. 2015. Epigonus telescopus. The IUCN Red List of Threatened Species 2015: e.T198653A15547631. https://dx.doi.org/10.2305/IUCN.UK.2015-4.RLTS.T198653A15547631.en. Download on July 2020.
Perciformes	Epigonidae	Epigonus constanciae (Giglioli, 1880)		Porteiro et al. (2010)	least concern	de Morais, L., Smith-Vaniz, W.F., Carpenter, K.E. & de Bruyne, G. 2015. Epigonus constanciae. The IUCN Red List of Threatened Species 2015: e.T198555A15546944. https://dx.doi.org/10.2305/IUCN.UK.2015-4.RLTS.T198555A15546944.en. Download on July 2020.
Perciformes	Apogonidae	Apogon imberbis (Linnaeus, 1758)		Porteiro et al. (2010)	least concern	Smith-Vaniz, W.F., Fraser, T. & Gilmore, G. 2015. Apogon imberbis. The IUCN Red List of Threatened Species 2015: e.T195886A2429460. https://dx.doi.org/10.2305/IUCN.UK.2015-4.RLTS.T195886A2429460.en. Download on July 2020.
Perciformes	Priacanthidae	Priacanthus arenatus Cuvier, 1829		Porteiro et al. (2010)	least concern	Aiken, K.A., Dooley, J., Collette, B.B., Marechal, J., Pina Amargos, F. & Singh-Renton, S. 2015. Priacanthus arenatus (errata version published in 2017). The IUCN Red List of Threatened Species 2015: e.T198558A115340074. https://dx.doi.org/10.2305/IUCN.UK.2015-4.RLTS.T198558A19929489.en. Download on July 2020.
Perciformes	Priacanthidae	Cookeolus japonicus (Cuvier, 1829)		Porteiro et al. (2010)	least concern	Collette, B.B., Pina Amargos, F., Dooley, J., Marechal, J. & Singh-Renton, S. 2016. Cookeolus japonicus. The IUCN Red List of Threatened Species 2016: e.T190255A1946231. https://dx.doi.org/10.2305/IUCN.UK.2016-3.RLTS.T190255A1946231.en. Download on July 2020.
Perciformes	Callanthiidae	Callanthias ruber (Rafinesque, 1810)		Porteiro et al. (2010)	least concern	Smith-Vaniz, W.F. 2015. Callanthias ruber. The IUCN Red List of Threatened Species 2015: e.T198633A21910100. https://dx.doi.org/10.2305/IUCN.UK.2015-4.RLTS.T198633A21910100.en. Download on July 2020.
Perciformes	Serranidae	Serranus cabrilla (Linnaeus, 1758)		Porteiro et al. (2010)	least concern	Smith-Vaniz, W.F. & Iwamoto, T. 2015. Serranus cabrilla. The IUCN Red List of Threatened Species 2015: e.T198551A42691899. https://dx.doi.org/10.2305/IUCN.UK.2015-4.RLTS.T198551A42691899.en. Download on July 2020.
Perciformes	Serranidae	Serranus atricauda Günther, 1874		Porteiro et al. (2010)	data deficient	Heemstra, P.C. & Sadovy, Y.J. 2010. Serranus atricauda. The IUCN Red List of Threatened Species 2010: e.T155318A4773847. https://dx.doi.org/10.2305/IUCN.UK.2010-4.RLTS.T155318A4773847.en. Download on July 2020.
Perciformes	Serranidae	Anthias anthias (Linnaeus, 1758)		Porteiro et al. (2010)	least concern	Smith-Vaniz, W.F. & Iwamoto, T. 2015. Anthias anthias. The IUCN Red List of Threatened Species 2015: e.T198711A42691624. https://dx.doi.org/10.2305/IUCN.UK.2015-4.RLTS.T198711A42691624.en. Download on July 2020.
Perciformes	Epinephelidae	Mycteroperca phenax Jordan & Swain, 1884	Formerly included in the family Serranidae.	Porteiro et al. (2010)	data deficient	Afonso, P., Sosa-Cordero, E. & Erisman, B. 2018. Mycteroperca phenax. The IUCN Red List of Threatened Species 2018: e.T132729A46916602. https://dx.doi.org/10.2305/IUCN.UK.2018-2.RLTS.T132729A46916602.en. Download on July 2020.
Perciformes	Epinephelidae	Mycteroperca fusca (Lowe, 1838)	Formerly included in the family Serranidae.	Porteiro et al. (2010)	vulnerable	Pollard, D.A., Afonso, P. & Barreiros, J. 2018. Mycteroperca fusca. The IUCN Red List of Threatened Species 2018: e.T64409A42691809. https://dx.doi.org/10.2305/IUCN.UK.2018-2.RLTS.T64409A42691809.en. Download on July 2020.
Perciformes	Epinephelidae	Epinephelus marginatus (Lowe, 1834)	Formerly included in the family Serranidae.	Porteiro et al. (2010)	vulnerable	Pollard, D.A., Afonso, P., Bertoncini, A.A., Fennessy, S., Francour, P. & Barreiros, J. 2018. Epinephelus marginatus. The IUCN Red List of Threatened Species 2018: e.T7859A100467602. https://dx.doi.org/10.2305/IUCN.UK.2018-2.RLTS.T7859A100467602.en. Download on July 2020.
Perciformes	Polyprionidae	Polyprion americanus (Bloch & Schneider, 1801)		Porteiro et al. (2010)	data deficient	Sadovy, Y. (Grouper & Wrasse Specialist Group). 2003. Polyprion americanus. The IUCN Red List of Threatened Species 2003: e.T43972A10845280. https://dx.doi.org/10.2305/IUCN.UK.2003.RLTS.T43972A10845280.en. Download on July 2020.
Perciformes	Howellidae	Howella brodiei Ogilby, 1899	Formerly included in family Percichthyidae.	Porteiro et al. (2010)	not evaluated	Froese, R. and D. Pauly. Editors. (2020). FishBase. Howella brodiei Ogilby, 1899. https://www.fishbase.in/summary/Howella-brodiei.html. Download on July 2020.
Scorpaeniformes	Triglidae	Chelidonichthys lastoviza (Bonnaterre, 1788)		Porteiro et al. (2010)	least concern	de Morais, L., Smith-Vaniz, W.F., Carpenter, K.E., de Bruyne, G., Palmeri, A., Papakonstantinou, C. & Golani, D. 2015. Chelidonichthys lastoviza. The IUCN Red List of Threatened Species 2015: e.T198751A60815389. https://dx.doi.org/10.2305/IUCN.UK.2015-4.RLTS.T198751A60815389.en. Download on July 2020.
Scorpaeniformes	Triglidae	Chelidonichthys cuculus (Linnaeus, 1758)	Formerly included in the genus Aspitrigla.	Porteiro et al. (2010)	least concern	Nunoo, F., Russell, B., Bannermann, P. & Poss, S. 2015. Chelidonichthys cuculus. The IUCN Red List of Threatened Species 2015: e.T198750A15622838. https://dx.doi.org/10.2305/IUCN.UK.2015-4.RLTS.T198750A15622838.en. Download on July 2020.
Scorpaeniformes	Sebastidae	Trachyscorpia cristulata (Goode & Bean, 1896)	Formerly included in the family Scorpaenidae.	Porteiro et al. (2010)	least concern	Poss, S. 2015. Trachyscorpia cristulata. The IUCN Red List of Threatened Species 2015: e.T189828A15602975. https://dx.doi.org/10.2305/IUCN.UK.2015-4.RLTS.T189828A15602975.en. Download on July 2020.
Scorpaeniformes	Sebastidae	Helicolenus dactylopterus (Delaroche, 1809)	Formerly included in the family Scorpaenidae.	Porteiro et al. (2010)	least concern	Nunoo, F., Bannermann, P., Russell, B. & Poss, S. 2015. Helicolenus dactylopterus. The IUCN Red List of Threatened Species 2015: e.T195093A15592445. https://dx.doi.org/10.2305/IUCN.UK.2015-4.RLTS.T195093A15592445.en. Download on July 2020.
Scorpaeniformes	Setarchidae	Setarches guentheri Johnson, 1862	Formerly included in the family Scorpaenidae.	Porteiro et al. (2010)	least concern	Russell, B., Poss, S., Nunoo, F. & Bannerman, P. 2015. Setarches guentheri. The IUCN Red List of Threatened Species 2015: e.T15622835A15623502. https://dx.doi.org/10.2305/IUCN.UK.2015-4.RLTS.T15622835A15623502.en. Download on July 2020.
Scorpaeniformes	Scorpaenidae	Scorpaenodes arenai Torchio, 1962		Porteiro et al. (2010)	data deficient	de Sola, L., Herrera, J. & Keskin, Ç. 2014. Scorpaenodes arenai. The IUCN Red List of Threatened Species 2014: e.T198749A45857324. https://dx.doi.org/10.2305/IUCN.UK.2014-3.RLTS.T198749A45857324.en. Download on July 2020.
Scorpaeniformes	Scorpaenidae	Scorpaena scrofa Linnaeus, 1758		Porteiro et al. (2010)	least concern	Nunoo, F., Poss, S., Bannermann, P. & Russell, B. 2015. Scorpaena scrofa. The IUCN Red List of Threatened Species 2015: e.T198748A15592127. https://dx.doi.org/10.2305/IUCN.UK.2015-4.RLTS.T198748A15592127.en. Download on July 2020.
Scorpaeniformes	Scorpaenidae	Scorpaena porcus Linnaeus, 1758		Porteiro et al. (2010)	least concern	de Sola, L., Herrera, J., Keskin, Ç., de Morais, L., Smith-Vaniz, W.F., Carpenter, K.E. & de Bruyne, G. 2015. Scorpaena porcus. The IUCN Red List of Threatened Species 2015: e.T198747A60813489. https://dx.doi.org/10.2305/IUCN.UK.2015-4.RLTS.T198747A60813489.en. Download on July 2020.
Scorpaeniformes	Scorpaenidae	Scorpaena notata Rafinesque, 1810		Porteiro et al. (2010)	least concern	Nunoo, F., Poss, S., Bannermann, P. & Russell, B. 2015. Scorpaena notata. The IUCN Red List of Threatened Species 2015: e.T198746A15591806. https://dx.doi.org/10.2305/IUCN.UK.2015-4.RLTS.T198746A15591806.en. Download on July 2020.
Scorpaeniformes	Scorpaenidae	Scorpaena maderensis Valenciennes, 1833		Porteiro et al. (2010)	least concern	Nunoo, F., Russell, B., Bannermann, P. & Poss, S. 2015. Scorpaena maderensis. The IUCN Red List of Threatened Species 2015: e.T198745A15591548. https://dx.doi.org/10.2305/IUCN.UK.2015-4.RLTS.T198745A15591548.en. Download on July 2020.
Scorpaeniformes	Scorpaenidae	Scorpaena azorica Eschmeyer, 1969		Porteiro et al. (2010)	data deficient	Machado Menezes, G.M. 2015. Scorpaena azorica. The IUCN Red List of Threatened Species 2015: e.T155125A69014762. https://dx.doi.org/10.2305/IUCN.UK.2015-1.RLTS.T155125A69014762.en. Download on July 2020.
Scorpaeniformes	Scorpaenidae	Pontinus kuhlii (Bowdich, 1825)		Porteiro et al. (2010)	data deficient	Nunoo, F., Russell, B., Bannermann, P. & Poss, S. 2015. Pontinus kuhlii. The IUCN Red List of Threatened Species 2015: e.T198743A15590741. https://dx.doi.org/10.2305/IUCN.UK.2015-4.RLTS.T198743A15590741.en. Download on July 2020.
Scorpaeniformes	Dactylopteridae	Dactylopterus volitans (Linnaeus, 1758)		Porteiro et al. (2010)	least concern	Carpenter, K.E., Munroe, T. & Robertson, R. 2015. Dactylopterus volitans. The IUCN Red List of Threatened Species 2015: e.T185182A1777936. https://dx.doi.org/10.2305/IUCN.UK.2015-4.RLTS.T185182A1777936.en. Download on July 2020.
Syngnathiformes	Centriscidae	Macroramphosus scolopax (Linnaeus, 1758)	Formerly included in order Gasterosteiformes.	Porteiro et al. (2010)	least concern	Fritzsche, R., Matsuura, K., Collette, B., Nelson, J., Dooley, J., Carpenter, K., Bartnik, S., Robinson, E. & Morgan, S.K. 2010. Macroramphosus scolopax. The IUCN Red List of Threatened Species 2010: e.T155030A4705899. https://dx.doi.org/10.2305/IUCN.UK.2010-4.RLTS.T155030A4705899.en. Download on July 2020.
Syngnathiformes	Fistulariidae	Fistularia petimba Lacepède, 1803	Formerly included in order Gasterosteirformes.	Porteiro et al. (2010)	least concern	Carpenter, K.E., Robertson, R. & Munroe, T. 2015. Fistularia petimba (errata version published in 2017). The IUCN Red List of Threatened Species 2015: e.T16781113A115364459. https://dx.doi.org/10.2305/IUCN.UK.2015-4.RLTS.T16781113A16782243.en. Download on July 2020.
Syngnathiformes	Syngnathidae	Syngnathus acus Linnaeus, 1758	Formerly included in order Gasterosteirformes.	Porteiro et al. (2010)	least concern	Smith-Vaniz, W.F. 2015. Syngnathus acus. The IUCN Red List of Threatened Species 2015: e.T198765A44933898. https://dx.doi.org/10.2305/IUCN.UK.2015-4.RLTS.T198765A44933898.en. Download on July 2020.
Syngnathiformes	Syngnathidae	Nerophis maculatus Rafinesque, 1810	Formerly included in order Gasterosteirformes.	Porteiro et al. (2010)	data deficient	Wiswedel, S. 2015. Nerophis maculatus. The IUCN Red List of Threatened Species 2015: e.T198763A80250985. https://dx.doi.org/10.2305/IUCN.UK.2015.RLTS.T198763A80250985.en. Download on July 2020.
Syngnathiformes	Syngnathidae	Hippocampus guttulatus Cuvier, 1829	Formerly included in order Gasterosteirformes.	Porteiro et al. (2010)	data deficient	Pollom, R. 2017. Hippocampus guttulatus. The IUCN Red List of Threatened Species 2017: e.T41006A67617766. https://dx.doi.org/10.2305/IUCN.UK.2017-3.RLTS.T41006A67617766.en. Download on July 2020.
Syngnathiformes	Syngnathidae	Hippocampus hippocampus (Linnaeus, 1758)	Formerly included in order Gasterosteirformes.	Porteiro et al. (2010)	data deficient	Woodall, L. 2017. Hippocampus hippocampus. The IUCN Red List of Threatened Species 2017: e.T10069A67618259. https://dx.doi.org/10.2305/IUCN.UK.2017-3.RLTS.T10069A67618259.en. Download on July 2020.
Syngnathiformes	Syngnathidae	Hippocampus erectus Perry, 1810	Formerly included in order Gasterosteirformes.	Porteiro et al. (2010)	vulnerable	Pollom, R. 2017. Hippocampus erectus. The IUCN Red List of Threatened Species 2017: e.T10066A20191442. https://dx.doi.org/10.2305/IUCN.UK.2017-3.RLTS.T10066A20191442.en. Download on July 2020.
Syngnathiformes	Syngnathidae	Entelurus aequoreus (Linnaeus, 1758)	Formerly included in order Gasterosteirformes.	Porteiro et al. (2010)	least concern	Schultz, J. 2014. Entelurus aequoreus. The IUCN Red List of Threatened Species 2014: e.T18258072A44775951. https://dx.doi.org/10.2305/IUCN.UK.2014-3.RLTS.T18258072A44775951.en. Download on July 2020.
Zeiformes	Zeidae	Zeus faber Linnaeus, 1758		Porteiro et al. (2010)	data deficient	Iwamoto, T. 2015. Zeus faber. The IUCN Red List of Threatened Species 2015: e.T198769A42390771. https://dx.doi.org/10.2305/IUCN.UK.2015-4.RLTS.T198769A42390771.en. Download on July 2020.
Zeiformes	Zeidae	Zenopsis conchifer (Lowe, 1852)		Porteiro et al. (2010)	least concern	Munroe, T., Robertson, R. & Moore, J. 2015. Zenopsis conchifer. The IUCN Red List of Threatened Species 2015: e.T190347A1948654. https://dx.doi.org/10.2305/IUCN.UK.2015-4.RLTS.T190347A1948654.en. Download on July 2020.
Zeiformes	Grammicolepididae	Grammicolepis brachiusculus Poey, 1873		Porteiro et al. (2010)	least concern	Iwamoto, T. 2015. Grammicolepis brachiusculus. The IUCN Red List of Threatened Species 2015: e.T18257696A21942617. https://dx.doi.org/10.2305/IUCN.UK.2015-4.RLTS.T18257696A21942617.en. Download on July 2020.
Zeiformes	Parazenidae	Cyttopsis rosea (Lowe, 1843)		Porteiro et al. (2010)	least concern	Munroe, T., Robertson, R., Knudsen, S. & Moore, J. 2015. Cyttopsis rosea. The IUCN Red List of Threatened Species 2015: e.T16439757A16510032. https://dx.doi.org/10.2305/IUCN.UK.2015-4.RLTS.T16439757A16510032.en. Download on July 2020.
Zeiformes	Oreosomatidae	Neocyttus helgae (Holt & Byrne, 1908)		Porteiro et al. (2010)	least concern	Smith-Vaniz, W.F., Carpenter, K.E., de Morais, L., Harold, A. & Knudsen, S. 2015. Neocyttus helgae. The IUCN Red List of Threatened Species 2015: e.T18257722A45792703. Download on July 2020.
Beryciformes	Berycidae	Beryx splendens Lowe, 1834		Porteiro et al. (2010)	least concern	Iwamoto, T., McEachran, J.D., Polanco Fernandez, A., Moore, J. & Russell, B. 2015. Beryx splendens. The IUCN Red List of Threatened Species 2015: e.T16425354A16510182. https://dx.doi.org/10.2305/IUCN.UK.2015-4.RLTS.T16425354A16510182.en. Download on July 2020.
Beryciformes	Berycidae	Beryx decadactylus Cuvier, 1829		Porteiro et al. (2010)	least concern	Iwamoto, T., Russell, B., Polanco Fernandez, A., McEachran, J.D. & Moore, J. 2015. Beryx decadactylus. The IUCN Red List of Threatened Species 2015: e.T198578A21910085. https://dx.doi.org/10.2305/IUCN.UK.2015-4.RLTS.T198578A21910085.en. Download on July 2020.
Beryciformes	Trachichthyidae	Hoplostethus mediterraneus Cuvier, 1829		Porteiro et al. (2010)	least concern	Iwamoto, T., Moore, J., Polanco Fernandez, A., Russell, B. & McEachran, J.D. 2015. Hoplostethus mediterraneus. The IUCN Red List of Threatened Species 2015: e.T198579A20682773. https://dx.doi.org/10.2305/IUCN.UK.2015-4.RLTS.T198579A20682773.en. Download on July 2020.
Beryciformes	Trachichthyidae	Hoplostethus atlanticus Collett, 1889		Porteiro et al. (2010)	vulnerable	Collette, B., Fernandes, P., Heessen, H., Herrera, J. & Smith-Vaniz, W.F. 2015. Hoplostethus atlanticus. The IUCN Red List of Threatened Species 2015: e.T155168A45884209. Download on July 2020.
Beryciformes	Trachichthyidae	Gephyroberyx darwinii (Johnson, 1866)		Porteiro et al. (2010)	least concern	Iwamoto, T. 2015. Gephyroberyx darwinii. The IUCN Red List of Threatened Species 2015: e.T16449531A16509807. https://dx.doi.org/10.2305/IUCN.UK.2015-4.RLTS.T16449531A16509807.en. Download on July 2020.
Beryciformes	Diretmidae	Diretmus argenteus Johnson, 1864		Porteiro et al. (2010)	least concern	Iwamoto, T. 2015. Diretmus argenteus. The IUCN Red List of Threatened Species 2015: e.T18124015A42461403. https://dx.doi.org/10.2305/IUCN.UK.2015-4.RLTS.T18124015A42461403.en. Download on July 2020.
Beryciformes	Diretmidae	Diretmichthys parini (Post & Quéro, 1981)		Porteiro et al. (2010)	least concern	Iwamoto, T. 2015. Diretmichthys parini. The IUCN Red List of Threatened Species 2015: e.T190137A21910485. https://dx.doi.org/10.2305/IUCN.UK.2015-4.RLTS.T190137A21910485.en. Download on July 2020.
Beryciformes	Anoplogastridae	Anoplogaster cornuta (Valenciennes, 1833)		Porteiro et al. (2010)	least concern	Iwamoto, T. 2015. Anoplogaster cornuta. The IUCN Red List of Threatened Species 2015: e.T18123960A21910070. https://dx.doi.org/10.2305/IUCN.UK.2015-4.RLTS.T18123960A21910070.en. Download on July 2020.
Cetomimiformes	Rondeletiidae	Rondeletia loricata Abe & Hotta, 1963	Formerly in order Stephanoberyciformes.	Porteiro et al. (2010)	least concern	Harold, A. 2015. Rondeletia loricata. The IUCN Red List of Threatened Species 2015: e.T60483273A60812443. https://dx.doi.org/10.2305/IUCN.UK.2015-4.RLTS.T60483273A60812443.en. Download on July 2020.
Stephanoberyciformes	Stephanoberycidae	Acanthochaenus luetkenii Gill, 1884		Porteiro et al. (2010)	least concern	Harold, A. 2015. Acanthochaenus luetkenii. The IUCN Red List of Threatened Species 2015: e.T190341A60813954. https://dx.doi.org/10.2305/IUCN.UK.2015-4.RLTS.T190341A60813954.en. Download on July 2020.
Stephanoberyciformes	Melamphaidae	Scopelogadus mizolepis (Günther, 1878)		Porteiro et al. (2010)	least concern	Harold, A. 2015. Scopelogadus mizolepis. The IUCN Red List of Threatened Species 2015: e.T60484333A60792710. https://dx.doi.org/10.2305/IUCN.UK.2015-4.RLTS.T60484333A60792710.en. Download on July 2020.
Stephanoberyciformes	Melamphaidae	Scopelogadus beanii (Günther, 1887)		Porteiro et al. (2010)	data deficient	Harold, A. 2015. Scopelogadus beanii. The IUCN Red List of Threatened Species 2015: e.T18238049A60792652. https://dx.doi.org/10.2305/IUCN.UK.2015-4.RLTS.T18238049A60792652.en. Download on July 2020.
Stephanoberyciformes	Melamphaidae	Scopeloberyx rubriventer (Koefoed, 1953)		Porteiro et al. (2010)	least concern	Moore, J. 2019. Scopeloberyx rubriventer. The IUCN Red List of Threatened Species 2019: e.T135432191A135579452. https://dx.doi.org/10.2305/IUCN.UK.2019-2.RLTS.T135432191A135579452.en. Download on July 2020.
Stephanoberyciformes	Melamphaidae	Scopeloberyx robustus (Günther, 1887)		Porteiro et al. (2010)	data deficient	Harold, A. 2015. Scopeloberyx robustus. The IUCN Red List of Threatened Species 2015: e.T61934264A61934290. https://dx.doi.org/10.2305/IUCN.UK.2015-4.RLTS.T61934264A61934290.en. Download on July 2020.
Stephanoberyciformes	Melamphaidae	Scopeloberyx opisthopterus (Parr, 1933)		Porteiro et al. (2010)	least concern	Paxton, J.R. 2010. Scopeloberyx opisthopterus (errata version published in 2017). The IUCN Red List of Threatened Species 2010: e.T155189A115282390. https://dx.doi.org/10.2305/IUCN.UK.2010-4.RLTS.T155189A4739868.en. Download on July 2020.
Stephanoberyciformes	Melamphaidae	Poromitra megalops (Lütken, 1878)		Porteiro et al. (2010)	data deficient	Harold, A. 2015. Poromitra megalops. The IUCN Red List of Threatened Species 2015: e.T60482859A60792646. https://dx.doi.org/10.2305/IUCN.UK.2015-4.RLTS.T60482859A60792646.en. Download on July 2020.
Stephanoberyciformes	Melamphaidae	Poromitra crassiceps (Günther, 1878)		Porteiro et al. (2010)	least concern	Iwamoto, T. 2015. Poromitra crassiceps. The IUCN Red List of Threatened Species 2015: e.T190239A21913970. https://dx.doi.org/10.2305/IUCN.UK.2015-4.RLTS.T190239A21913970.en. Download on July 2020.
Stephanoberyciformes	Melamphaidae	Poromitra capito Goode & Bean, 1883		Porteiro et al. (2010)	data deficient	Harold, A. 2015. Poromitra capito. The IUCN Red List of Threatened Species 2015: e.T60482810A60792565. https://dx.doi.org/10.2305/IUCN.UK.2015-4.RLTS.T60482810A60792565.en. Download on July 2020.
Stephanoberyciformes	Melamphaidae	Melamphaes typhlops (Lowe, 1843)		Porteiro et al. (2010)	data deficient	Harold, A. 2015. Melamphaes typhlops. The IUCN Red List of Threatened Species 2015: e.T60478393A60792507. https://dx.doi.org/10.2305/IUCN.UK.2015-4.RLTS.T60478393A60792507.en. Download on July 2020.
Stephanoberyciformes	Melamphaidae	Melamphaes suborbitalis (Gill, 1883)		Porteiro et al. (2010)	data deficient	Harold, A. 2015. Melamphaes suborbitalis. The IUCN Red List of Threatened Species 2015: e.T60477991A60792443. https://dx.doi.org/10.2305/IUCN.UK.2015-4.RLTS.T60477991A60792443.en. Download on July 2020.
Stephanoberyciformes	Melamphaidae	Melamphaes simus Ebeling, 1962		Porteiro et al. (2010)	least concern	Carpenter, K.E. & Iwamoto, T. 2015. Melamphaes simus. The IUCN Red List of Threatened Species 2015: e.T21132822A21913965. https://dx.doi.org/10.2305/IUCN.UK.2015-4.RLTS.T21132822A21913965.en. Download on July 2020.
Beloniformes	Scomberesocidae	Scomberesox simulans (Hubbs & Wisner, 1980)		Porteiro et al. (2010)	least concern	Collette, B.B. 2015. Scomberesox simulans. The IUCN Red List of Threatened Species 2015: e.T15521985A15603440. https://dx.doi.org/10.2305/IUCN.UK.2015-4.RLTS.T15521985A15603440.en. Download on July 2020.
Beloniformes	Scomberesocidae	Scomberesox saurus (Walbaum, 1792)		Porteiro et al. (2010)	least concern	Collette, B.B. 2015. Scomberesox saurus. The IUCN Red List of Threatened Species 2015: e.T190211A15590295. https://dx.doi.org/10.2305/IUCN.UK.2015-4.RLTS.T190211A15590295.en. Download on July 2020.
Beloniformes	Belonidae	Platybelone argalus (Lesueur, 1821)		Porteiro et al. (2010)	least concern	Collette, B., Matsuura, K., Nelson, J., Dooley, J., Fritzsche, R. & Carpenter, K. 2010. Platybelone argalus (errata version published in 2017). The IUCN Red List of Threatened Species 2010: e.T154844A115241089. https://dx.doi.org/10.2305/IUCN.UK.2010-4.RLTS.T154844A4648434.en. Download on July 2020.
Beloniformes	Belonidae	Belone belone (Linnaeus, 1760)		Porteiro et al. (2010)	least concern	Collette, B.B. 2015. Belone belone. The IUCN Red List of Threatened Species 2015: e.T198573A15536157. https://dx.doi.org/10.2305/IUCN.UK.2015-4.RLTS.T198573A15536157.en. Download on July 2020.
Beloniformes	Exocoetidae	Exocoetus volitans Linnaeus, 1758		Porteiro et al. (2010)	least concern	Collette, B.B., Singh-Renton, S., Robertson, R., Marechal, J., Aiken, K.A., Dooley, J., Oxenford, H., Pina Amargos, F. & Kishore, R. 2015. Exocoetus volitans. The IUCN Red List of Threatened Species 2015: e.T198566A15550246. https://dx.doi.org/10.2305/IUCN.UK.2015-4.RLTS.T198566A15550246.en. Download on July 2020.
Beloniformes	Exocoetidae	Exocoetus obtusirostris Günther, 1866		Porteiro et al. (2010)	least concern	Collette, B., Singh-Renton, S., Robertson, R., Marechal, J., Aiken, K.A., Dooley, J., Oxenford, H., Pina Amargos, F. & Kishore, R. 2015. Exocoetus obtusirostris. The IUCN Red List of Threatened Species 2015: e.T190163A15549494. https://dx.doi.org/10.2305/IUCN.UK.2015-4.RLTS.T190163A15549494.en. Download on July 2020.
Beloniformes	Exocoetidae	Cheilopogon pinnatibarbatus (Bennett, 1831)		Porteiro et al. (2010)	least concern	Carpenter, K.E., Livingstone, S. & Polidoro, B. 2010. Cheilopogon pinnatibarbatus. The IUCN Red List of Threatened Species 2010: e.T155104A4708020. https://dx.doi.org/10.2305/IUCN.UK.2010-4.RLTS.T155104A4708020.en. Download on July 2020.
Beloniformes	Exocoetidae	Cheilopogon exsiliens (Linnaeus, 1771)		Porteiro et al. (2010)	least concern	Dooley, J., Collette, B., Aiken, K.A., Oxenford, H., Marechal, J., Pina Amargos, F., Robertson, R., Kishore, R. & Singh-Renton, S. 2015. Cheilopogon exsiliens. The IUCN Red List of Threatened Species 2015: e.T198575A19929431. https://dx.doi.org/10.2305/IUCN.UK.2015-4.RLTS.T198575A19929431.en. Download on July 2020.
Atheriniformes	Atherinidae	Atherina presbyter Cuvier, 1829		Porteiro et al. (2010)	least concern	Gon, O. 2015. Atherina presbyter. The IUCN Red List of Threatened Species 2015: e.T194991A13489435. https://dx.doi.org/10.2305/IUCN.UK.2015-4.RLTS.T194991A13489435.en. Download on July 2020.
Mugiliformes	Mugilidae	Chelon labrosus (Risso, 1827)		Porteiro et al. (2010)	least concern	Freyhof, J. & Kottelat, M. 2008. Chelon labrosus. The IUCN Red List of Threatened Species 2008: e.T135689A4182365. https://dx.doi.org/10.2305/IUCN.UK.2008.RLTS.T135689A4182365.en. Download on July 2020.
Mugiliformes	Mugilidae	Chelon auratus (Risso, 1810)	Formerly designated by its synonym Liza aurata.	Porteiro et al. (2010)	least concern	Freyhof, J. & Kottelat, M. 2018. Chelon auratus (amended version of 2008 assessment). The IUCN Red List of Threatened Species 2018: e.T135579A136078144. https://dx.doi.org/10.2305/IUCN.UK.2008.RLTS.T135579A136078144.en. Download on July 2020.
Lophiiformes	Linophrynidae	Linophryne brevibarbata Beebe, 1932		Porteiro et al. (2010)	least concern	Carpenter, K.E., Robertson, R., Matson, C. & Rivera Higueras, M. 2019. Linophryne brevibarbata. The IUCN Red List of Threatened Species 2019: e.T67964842A122050840. https://dx.doi.org/10.2305/IUCN.UK.2019-3.RLTS.T67964842A122050840.en. Download on July 2020.
Lophiiformes	Ceratiidae	Cryptopsaras couesii Gill, 1883		Porteiro et al. (2010)	least concern	Arnold, R. 2015. Cryptopsaras couesii. The IUCN Red List of Threatened Species 2015: e.T190067A21910480. https://dx.doi.org/10.2305/IUCN.UK.2015-4.RLTS.T190067A21910480.en. Download on July 2020.
Lophiiformes	Oneirodidae	Dolopichthys jubatus Regan & Trewavas, 1932		Porteiro et al. (2010)	data deficient	Knudsen, S. & Carpenter, K.E. 2015. Dolopichthys jubatus. The IUCN Red List of Threatened Species 2015: e.T60470358A60795030. https://dx.doi.org/10.2305/IUCN.UK.2015-4.RLTS.T60470358A60795030.en. Download on July 2020.
Lophiiformes	Oneirodidae	Chaenophryne longiceps Regan, 1925		Porteiro et al. (2010)	least concern	Richman, N. & Collen, B. 2010. Chaenophryne longiceps. The IUCN Red List of Threatened Species 2010: e.T154916A4666683. https://dx.doi.org/10.2305/IUCN.UK.2010-4.RLTS.T154916A4666683.en. Download on July 2020.
Lophiiformes	Oneirodidae	Chaenophryne draco Beebe, 1932		Porteiro et al. (2010)	least concern	Knudsen, S. 2015. Chaenophryne draco. The IUCN Red List of Threatened Species 2015: e.T60469804A60795004. https://dx.doi.org/10.2305/IUCN.UK.2015-4.RLTS.T60469804A60795004.en. Download on July 2020.
Lophiiformes	Himantolophidae	Himantolophus groenlandicus Reinhardt, 1837		Porteiro et al. (2010)	least concern	Arnold, R. 2015. Himantolophus groenlandicus. The IUCN Red List of Threatened Species 2015: e.T18127836A21910515. https://dx.doi.org/10.2305/IUCN.UK.2015-4.RLTS.T18127836A21910515.en. Download on July 2020.
Lophiiformes	Melanocetidae	Melanocetus johnsoni Günther, 1864		Porteiro et al. (2010)	least concern	Arnold, R. 2015. Melanocetus johnsonii. The IUCN Red List of Threatened Species 2015: e.T18127840A21911455. https://dx.doi.org/10.2305/IUCN.UK.2015-4.RLTS.T18127840A21911455.en. Download on July 2020.
Lophiiformes	Caulophrynidae	Caulophryne jordani Goode & Bean, 1896		Porteiro et al. (2010)	least concern	Knudsen, S. 2015. Caulophryne jordani. The IUCN Red List of Threatened Species 2015: e.T190447A60458538. https://dx.doi.org/10.2305/IUCN.UK.2015-4.RLTS.T190447A60458538.en. Download on July 2020.
Lophiiformes	Chaunacidae	Chaunax suttkusi Caruso, 1989		Porteiro et al. (2010)	least concern	Arnold, R. 2015. Chaunax suttkusi. The IUCN Red List of Threatened Species 2015: e.T18127783A42837252. https://dx.doi.org/10.2305/IUCN.UK.2015-4.RLTS.T18127783A42837252.en. Download on July 2020.
Lophiiformes	Chaunacidae	Chaunax pictus Lowe, 1846		Porteiro et al. (2010)	least concern	Arnold, R. 2015. Chaunax pictus. The IUCN Red List of Threatened Species 2015: e.T190064A21910135. https://dx.doi.org/10.2305/IUCN.UK.2015-4.RLTS.T190064A21910135.en. Download on July 2020.
Lophiiformes	Chaunacidae	Chaunacops roseus (Barbour, 1941)		Porteiro et al. (2010)	least concern	Robertson, R. & Carpenter, K.E. 2019. Chaunacops roseus. The IUCN Red List of Threatened Species 2019: e.T139922486A140322842. https://dx.doi.org/10.2305/IUCN.UK.2019-3.RLTS.T139922486A140322842.en. Download on July 2020.
Lophiiformes	Antennariidae	Histrio histrio (Linnaeus, 1758)		Porteiro et al. (2010)	least concern	McEachran, J.D., Polanco Fernandez, A. & Russell, B. 2015. Histrio histrio (errata version published in 2017). The IUCN Red List of Threatened Species 2015: e.T190183A115312798. https://dx.doi.org/10.2305/IUCN.UK.2015-4.RLTS.T190183A16510502.en. Download on July 2020.
Lophiiformes	Antennariidae	Fowlerichthys radiosus (Garman, 1896)	Formerly in Genus Antennarius.	Porteiro et al. (2010)	least concern	McEachran, J.D., Polanco Fernandez, A. & Russell, B. 2015. Fowlerichthys radiosus. The IUCN Red List of Threatened Species 2015: e.T16467178A16510067. https://dx.doi.org/10.2305/IUCN.UK.2015-4.RLTS.T16467178A16510067.en. Download on July 2020.
Lophiiformes	Antennariidae	Antennarius nummifer (Cuvier, 1817)		Porteiro et al. (2010)	least concern	Knudsen, S. 2015. Antennatus nummifer. The IUCN Red List of Threatened Species 2015: e.T67968894A46664264. https://dx.doi.org/10.2305/IUCN.UK.2015-4.RLTS.T67968894A46664264.en. Download on July 2020.
Lophiiformes	Lophiidae	Lophius piscatorius Linnaeus, 1758		Porteiro et al. (2010)	least concern	Arnold, R. 2015. Lophius piscatorius. The IUCN Red List of Threatened Species 2015: e.T198610A21911225. https://dx.doi.org/10.2305/IUCN.UK.2015-4.RLTS.T198610A21911225.en. Download on July 2020.
Ophidiiformes	Bythitidae	Sciadonus pedicellaris Garman, 1899	Formerly in Family Aphyonidae.	Porteiro et al. (2010)	least concern	Cobián Rojas, D., Espinosa-Perez, H. & Vega-Cendejas, M. 2019. Sciadonus pedicellaris. The IUCN Red List of Threatened Species 2019: e.T67966246A132967313. https://dx.doi.org/10.2305/IUCN.UK.2019-2.RLTS.T67966246A132967313.en. Download on July 2020.
Ophidiiformes	Bythitidae	Parabrotula plagiophthalma Zugmayer, 1911	Formerly in Family Parabrotulidae.	Porteiro et al. (2010)	least concern	Carpenter, K.E., Smith-Vaniz, W.F., de Bruyne, G. & de Morais, L. 2015. Parabrotula plagiophthalma. The IUCN Red List of Threatened Species 2015: e.T60482248A60800129. https://dx.doi.org/10.2305/IUCN.UK.2015-4.RLTS.T60482248A60800129.en. Download on July 2020.
Ophidiiformes	Bythitidae	Meteoria erythrops Nielsen, 1969	Formerly in Family Aphyonidae.	Porteiro et al. (2010)	data deficient	Cobián Rojas, D., Espinosa-Perez, H. & Vega-Cendejas, M. 2019. Meteoria erythrops. The IUCN Red List of Threatened Species 2019: e.T57452852A132966876. https://dx.doi.org/10.2305/IUCN.UK.2019-2.RLTS.T57452852A132966876.en. Download on July 2020.
Ophidiiformes	Bythitidae	Leucobrotula adipata Koefoed, 1952	Formerly in Family Parabrotulidae.	Porteiro et al. (2010)	data deficient	Ralph, G. 2015. Leucobrotula adipata. The IUCN Red List of Threatened Species 2015: e.T67968236A70694877. https://dx.doi.org/10.2305/IUCN.UK.2015-1.RLTS.T67968236A70694877.en. Download on July 2020.
Ophidiiformes	Bythitidae	Barathronus parfaiti (Vaillant, 1888)	Formerly in Family Aphyonidae.	Porteiro et al. (2010)	data deficient	Knudsen, S. 2015. Barathronus parfaiti. The IUCN Red List of Threatened Species 2015: e.T18138780A60781214. https://dx.doi.org/10.2305/IUCN.UK.2015-4.RLTS.T18138780A60781214.en. Download on July 2020.
Ophidiiformes	Bythitidae	Cataetyx laticeps Koefoed, 1927		Porteiro et al. (2010)	least concern	Knudsen, S., Nielsen, J. & Uiblein, F. 2015. Cataetyx laticeps. The IUCN Red List of Threatened Species 2015: e.T198623A60783406. https://dx.doi.org/10.2305/IUCN.UK.2015-4.RLTS.T198623A60783406.en. Download on July 2020.
Ophidiiformes	Bythitidae	Aphyonus gelatinosus Günther, 1878	Formerly in Family Aphyonidae.	Porteiro et al. (2010)	least concern	Knudsen, S. 2015. Aphyonus gelatinosus. The IUCN Red List of Threatened Species 2015: e.T57453548A60774385. https://dx.doi.org/10.2305/IUCN.UK.2015-4.RLTS.T57453548A60774385.en. Download on July 2020.
Ophidiiformes	Ophidiidae	Spectrunculus grandis (Günther, 1877)		Porteiro et al. (2010)	least concern	Knudsen, S., Nielsen, J. & Uiblein, F. 2015. Spectrunculus grandis. The IUCN Red List of Threatened Species 2015: e.T18139045A60799962. https://dx.doi.org/10.2305/IUCN.UK.2015-4.RLTS.T18139045A60799962.en. Download on July 2020.
Ophidiiformes	Ophidiidae	Parophidion vassali (Risso, 1810)		Porteiro et al. (2010)	data deficient	Kara, H. 2011. Parophidion vassali. The IUCN Red List of Threatened Species 2011: e.T194848A8906790. https://dx.doi.org/10.2305/IUCN.UK.2011-1.RLTS.T194848A8906790.en. Download on July 2020.
Ophidiiformes	Ophidiidae	Monomitopus metriostoma (Vaillant, 1888)		Porteiro et al. (2010)	least concern	Knudsen, S., Nielsen, J. & Uiblein, F. 2015. Monomitopus metriostoma. The IUCN Red List of Threatened Species 2015: e.T18138869A60799577. https://dx.doi.org/10.2305/IUCN.UK.2015-4.RLTS.T18138869A60799577.en. Download on July 2020.
Ophidiiformes	Ophidiidae	Holcomycteronus squamosus (Roule, 1916)		Porteiro et al. (2010)	least concern	Knudsen, S. 2015. Holcomycteronus squamosus. The IUCN Red List of Threatened Species 2015: e.T57453696A60799113. https://dx.doi.org/10.2305/IUCN.UK.2015-4.RLTS.T57453696A60799113.en. Download on July 2020.
Ophidiiformes	Ophidiidae	Brotulotaenia crassa Parr, 1934		Porteiro et al. (2010)	least concern	Cobián Rojas, D., Espinosa-Perez, H., Polanco Fernandez, A. & Vega-Cendejas, M. 2019. Brotulotaenia crassa. The IUCN Red List of Threatened Species 2019: e.T190319A129872938. https://dx.doi.org/10.2305/IUCN.UK.2019-2.RLTS.T190319A129872938.en. Download on July 2020.
Ophidiiformes	Ophidiidae	Brotulotaenia brevicauda Cohen, 1974		Porteiro et al. (2010)	least concern	Cobián Rojas, D., Espinosa-Perez, H., Polanco Fernandez, A. & Vega-Cendejas, M. 2019. Brotulotaenia brevicauda. The IUCN Red List of Threatened Species 2019: e.T18138837A20682688. https://dx.doi.org/10.2305/IUCN.UK.2019-2.RLTS.T18138837A20682688.en. Download on July 2020.
Ophidiiformes	Ophidiidae	Benthocometes robustus (Goode & Bean, 1886)		Porteiro et al. (2010)	least concern	Nielsen, J.G. 2010. Benthocometes robustus. The IUCN Red List of Threatened Species 2010: e.T154929A4669843. https://dx.doi.org/10.2305/IUCN.UK.2010-4.RLTS.T154929A4669843.en. Download on July 2020.
Ophidiiformes	Ophidiidae	Acanthonus armatus Günther, 1878		Porteiro et al. (2010)	least concern	Knudsen, S. 2015. Acanthonus armatus. The IUCN Red List of Threatened Species 2015: e.T190201A60796787. https://dx.doi.org/10.2305/IUCN.UK.2015-4.RLTS.T190201A60796787.en. Download on July 2020.
Ophidiiformes	Carapidae	Echiodon drummondi Thompson, 1837		Porteiro et al. (2010)	least concern	Cobián Rojas, D., Espinosa-Perez, H. & Vega-Cendejas, M. 2019. Echiodon drummondii. The IUCN Red List of Threatened Species 2019: e.T18138815A132966644. https://dx.doi.org/10.2305/IUCN.UK.2019-2.RLTS.T18138815A132966644.en. Download on July 2020.
Ophidiiformes	Carapidae	Carapus acus (Brünnich, 1768)		Porteiro et al. (2010)	least concern	Uiblein, F., Knudsen, S. & Nielsen, J. 2015. Carapus acus. The IUCN Red List of Threatened Species 2015: e.T198624A60784465. https://dx.doi.org/10.2305/IUCN.UK.2015-4.RLTS.T198624A60784465.en. Download on July 2020.
Gadiformes	Lotidae	Molva macrophthalma (Rafinesque, 1810)	Formerly in Family Gadidae.	Porteiro et al. (2010)	least concern	Nedreaas, K., Nielsen, J., Cook, R., Fernandes, P., Florin, A. & Lorance, P. 2014. Molva macrophthalma. The IUCN Red List of Threatened Species 2014: e.T198592A45132502. https://dx.doi.org/10.2305/IUCN.UK.2014-3.RLTS.T198592A45132502.en. Download on July 2020.
Gadiformes	Lotidae	Gaidropsarus mediterraneus (Linnaeus, 1758)	In Porteiro et al. (2010) referred as G. guttatus	Barros-García et al. (2017)	least concern	Nedreaas, K., Lorance, P., Cook, R., Fernandes, P., Florin, A. & Nielsen, J. 2015. Gaidropsarus mediterraneus. The IUCN Red List of Threatened Species 2015: e.T198548A45131120. Download on Feb 2021.
Gadiformes	Lotidae	Gaidropsarus granti (Regan, 1903)	Formerly in Family Gadidae.	Porteiro et al. (2010)	data deficient	Garcia, S. 2015. Gaidropsarus granti. The IUCN Red List of Threatened Species 2015: e.T198589A18984376. https://dx.doi.org/10.2305/IUCN.UK.2015-1.RLTS.T198589A18984376.en. Download on July 2020.
Gadiformes	Gadidae	Micromesistius poutassou (Risso, 1827)		Porteiro et al. (2010)	least concern	Garcia, S. 2015. Micromesistius poutassou. The IUCN Red List of Threatened Species 2015: e.T198586A18983495. Download on July 2020.
Gadiformes	Gadidae	Gadiculus argenteus Guichenot, 1850		Porteiro et al. (2010)	least concern	Nedreaas, K., Florin, A., Fernandes, P., Cook, R. & Lorance, P. 2015. Gadiculus argenteus. The IUCN Red List of Threatened Species 2015: e.T198584A45095951. Download on July 2020.
Gadiformes	Phycidae	Phycis phycis (Linnaeus, 1766)		Porteiro et al. (2010)	least concern	Iwamoto, T. 2015. Phycis phycis. The IUCN Red List of Threatened Species 2015: e.T198604A60811743. https://dx.doi.org/10.2305/IUCN.UK.2015-4.RLTS.T198604A60811743.en. Download on July 2020.
Gadiformes	Phycidae	Phycis blennoides (Brünnich, 1768)		Porteiro et al. (2010)	data deficient	Garcia, S. 2015. Phycis blennoides. The IUCN Red List of Threatened Species 2015: e.T198603A18986291. Download on July 2020.
Gadiformes	Melanonidae	Melanonus zugmayeri Norman, 1930		Porteiro et al. (2010)	least concern	Iwamoto, T. 2015. Melanonus zugmayeri. The IUCN Red List of Threatened Species 2015: e.T15522213A15603595. https://dx.doi.org/10.2305/IUCN.UK.2015-4.RLTS.T15522213A15603595.en. Download on July 2020.
Gadiformes	Moridae	Physiculus dalwigki Kaup, 1858		Porteiro et al. (2010)	least concern	Iwamoto, T. 2015. Physiculus dalwigki. The IUCN Red List of Threatened Species 2015: e.T198559A15577763. https://dx.doi.org/10.2305/IUCN.UK.2015-4.RLTS.T198559A15577763.en. Download on July 2020.
Gadiformes	Moridae	Mora moro (Risso, 1810)		Porteiro et al. (2010)	least concern	Iwamoto, T. 2015. Mora moro. The IUCN Red List of Threatened Species 2015: e.T198602A15577323. https://dx.doi.org/10.2305/IUCN.UK.2015-4.RLTS.T198602A15577323.en. Download on July 2020.
Gadiformes	Moridae	Lepidion schmidti Svetovidov, 1936		Porteiro et al. (2010)	not applicable	Ralph, G. 2015. Lepidion schmidti. The IUCN Red List of Threatened Species 2015: e.T67964264A67964292. Download on July 2020.
Gadiformes	Moridae	Lepidion guentheri (Giglioli, 1880)		Porteiro et al. (2010)	least concern	de Sola, L., Florin, A., Fernandes, P., Lorance, P. & Cook, R. 2014. Lepidion guentheri. The IUCN Red List of Threatened Species 2014: e.T198601A45142451. https://dx.doi.org/10.2305/IUCN.UK.2014-3.RLTS.T198601A45142451.en. Download on July 2020.
Gadiformes	Moridae	Lepidion lepidion (Risso, 1810)		Porteiro et al. (2010)	data deficient	Knudsen, S., Carpenter, K.E., de Morais, L., Harold, A. & Smith-Vaniz, W.F. 2014. Lepidion lepidion. The IUCN Red List of Threatened Species 2014: e.T194838A49078705. https://dx.doi.org/10.2305/IUCN.UK.2014-3.RLTS.T194838A49078705.en. Download on July 2020.
Gadiformes	Moridae	Halargyreus johnsonii Günther, 1862		Porteiro et al. (2010)	least concern	Fernandes, P., Florin, A., Lorance, P., Nielsen, J. & Cook, R. 2015. Halargyreus johnsonii. The IUCN Red List of Threatened Species 2015: e.T18126404A45142052. Download on July 2020.
Gadiformes	Moridae	Guttigadus latifrons (Holt & Byrne, 1908)		Porteiro et al. (2010)	least concern	Nedreaas, K., Florin, A., Fernandes, P., Lorance, P. & Cook, R. 2015. Guttigadus latifrons. The IUCN Red List of Threatened Species 2015: e.T198567A45141667. Download on July 2020.
Gadiformes	Moridae	Gadella maraldi (Risso, 1810)		Porteiro et al. (2010)	least concern	Iwamoto, T. 2015. Gadella maraldi. The IUCN Red List of Threatened Species 2015: e.T198600A15576985. https://dx.doi.org/10.2305/IUCN.UK.2015-4.RLTS.T198600A15576985.en. Download on July 2020.
Gadiformes	Moridae	Antimora rostrata (Günther, 1878)		Porteiro et al. (2010)	least concern	Iwamoto, T. 2015. Antimora rostrata. The IUCN Red List of Threatened Species 2015: e.T190385A15603090. https://dx.doi.org/10.2305/IUCN.UK.2015-4.RLTS.T190385A15603090.en. Download on July 2020.
Gadiformes	Macrouridae	Trachonurus villosus (Günther, 1877)		Porteiro et al. (2010)	not applicable	Ralph, G. 2015. Trachonurus villosus. The IUCN Red List of Threatened Species 2015: e.T67966400A67966405. Download on July 2020.
Gadiformes	Macrouridae	Sphagemacrurus hirundo (Collett, 1896)		Porteiro et al. (2010)	least concern	Iwamoto, T. 2015. Sphagemacrurus hirundo. The IUCN Red List of Threatened Species 2015: e.T15522210A15603590. https://dx.doi.org/10.2305/IUCN.UK.2015-4.RLTS.T15522210A15603590.en. Download on July 2020.
Gadiformes	Macrouridae	Odontomacrurus murrayi Norman, 1939		Porteiro et al. (2010)	least concern	Iwamoto, T. 2015. Odontomacrurus murrayi. The IUCN Red List of Threatened Species 2015: e.T60482037A60792173. https://dx.doi.org/10.2305/IUCN.UK.2015-4.RLTS.T60482037A60792173.en. Download on July 2020.
Gadiformes	Macrouridae	Nezumia sclerorhynchus (Valenciennes, 1838)		Porteiro et al. (2010)	least concern	Iwamoto, T. 2015. Nezumia sclerorhynchus. The IUCN Red List of Threatened Species 2015: e.T198598A15575845. https://dx.doi.org/10.2305/IUCN.UK.2015-4.RLTS.T198598A15575845.en. Download on July 2020.
Gadiformes	Macrouridae	Nezumia aequalis (Günther, 1878)		Porteiro et al. (2010)	least concern	Iwamoto, T. 2015. Nezumia aequalis. The IUCN Red List of Threatened Species 2015: e.T198597A15575063. https://dx.doi.org/10.2305/IUCN.UK.2015-4.RLTS.T198597A15575063.en. Download on July 2020.
Gadiformes	Macrouridae	Malacocephalus laevis (Lowe, 1843)		Porteiro et al. (2010)	least concern	Iwamoto, T. 2015. Malacocephalus laevis. The IUCN Red List of Threatened Species 2015: e.T190093A15602990. https://dx.doi.org/10.2305/IUCN.UK.2015-4.RLTS.T190093A15602990.en. Download on July 2020.
Gadiformes	Macrouridae	Hymenocephalus italicus Giglioli, 1884		Porteiro et al. (2010)	least concern	Iwamoto, T. 2015. Hymenocephalus italicus. The IUCN Red List of Threatened Species 2015: e.T198596A15574311. https://dx.doi.org/10.2305/IUCN.UK.2015-4.RLTS.T198596A15574311.en. Download on July 2020.
Gadiformes	Macrouridae	Gadomus longifilis (Goode & Bean, 1885)		Porteiro et al. (2010)	least concern	Iwamoto, T. 2015. Gadomus longifilis. The IUCN Red List of Threatened Species 2015: e.T15522159A15603550. https://dx.doi.org/10.2305/IUCN.UK.2015-4.RLTS.T15522159A15603550.en. Download on July 2020.
Gadiformes	Macrouridae	Gadomus dispar (Vaillant, 1888)		Porteiro et al. (2010)	least concern	Roa-Varón, A. & Iwamoto, T. 2019. Gadomus dispar. The IUCN Red List of Threatened Species 2019: e.T190126A60457276. https://dx.doi.org/10.2305/IUCN.UK.2019-2.RLTS.T190126A60457276.en. Download on July 2020.
Gadiformes	Macrouridae	Gadomus arcuatus (Goode & Bean, 1886)		Porteiro et al. (2010)	least concern	Iwamoto, T. 2015. Gadomus arcuatus. The IUCN Red List of Threatened Species 2015: e.T60470467A60792077. https://dx.doi.org/10.2305/IUCN.UK.2015-4.RLTS.T60470467A60792077.en. Download on July 2020.
Gadiformes	Macrouridae	Coryphaenoides rupestris Gunnerus, 1765		Porteiro et al. (2010)	critically endangered	Iwamoto, T. 2015. Coryphaenoides rupestris. The IUCN Red List of Threatened Species 2015: e.T15522149A15603540. https://dx.doi.org/10.2305/IUCN.UK.2015-4.RLTS.T15522149A15603540.en. Download on July 2020.
Gadiformes	Macrouridae	Coryphaenoides rudis Günther, 1878		Porteiro et al. (2010)	least concern	Iwamoto, T. 2015. Coryphaenoides rudis. The IUCN Red List of Threatened Species 2015: e.T60469866A60792060. https://dx.doi.org/10.2305/IUCN.UK.2015-4.RLTS.T60469866A60792060.en. Download on July 2020.
Gadiformes	Macrouridae	Coryphaenoides mediterraneus (Giglioli, 1893)		Porteiro et al. (2010)	least concern	Nedreaas, K., Lorance, P., Cook, R., Fernandes, P., Florin, A.-B., Nielsen, J. & Iwamoto, T. 2015. Coryphaenoides mediterraneus. The IUCN Red List of Threatened Species 2015: e.T198595A60791796. https://dx.doi.org/10.2305/IUCN.UK.2015-4.RLTS.T198595A60791796.en. Download on July 2020.
Gadiformes	Macrouridae	Coryphaenoides leptolepis Günther, 1877		Porteiro et al. (2010)	least concern	Iwamoto, T. 2015. Coryphaenoides leptolepis. The IUCN Red List of Threatened Species 2015: e.T15522140A15603525. https://dx.doi.org/10.2305/IUCN.UK.2015-4.RLTS.T15522140A15603525.en. Download on July 2020.
Gadiformes	Macrouridae	Coryphaenoides guentheri (Vaillant, 1888)		Porteiro et al. (2010)	least concern	Iwamoto, T. 2015. Coryphaenoides guentheri. The IUCN Red List of Threatened Species 2015: e.T198594A15574013. https://dx.doi.org/10.2305/IUCN.UK.2015-4.RLTS.T198594A15574013.en. Download on July 2020.
Gadiformes	Macrouridae	Coryphaenoides carapinus Goode & Bean, 1883		Porteiro et al. (2010)	least concern	Fernandes, P., Cook, R., Florin, A., Lorance, P., Nielsen, J. & Nedreaas, K. 2015. Coryphaenoides carapinus. The IUCN Red List of Threatened Species 2015: e.T18125822A45135750. Download on July 2020.
Gadiformes	Macrouridae	Coryphaenoides armatus (Hector, 1875)		Porteiro et al. (2010)	least concern	Fernandes, P., Cook, R., Florin, A.-B., Lorance, P., Nielsen, J. & Nedreaas, K. 2015. Coryphaenoides armatus. The IUCN Red List of Threatened Species 2015: e.T18125776A60791529. https://dx.doi.org/10.2305/IUCN.UK.2015-4.RLTS.T18125776A60791529.en. Download on July 2020.
Gadiformes	Macrouridae	Coelorinchus labiatus (Köhler, 1896)		Porteiro et al. (2010)	least concern	Iwamoto, T. 2015. Coelorinchus labiatus. The IUCN Red List of Threatened Species 2015: e.T15522095A15603505. https://dx.doi.org/10.2305/IUCN.UK.2015-4.RLTS.T15522095A15603505.en. Download on July 2020.
Gadiformes	Macrouridae	Coelorinchus caelorhincus (Risso, 1810)		Porteiro et al. (2010)	least concern	Iwamoto, T. 2015. Coelorinchus caelorhincus. The IUCN Red List of Threatened Species 2015: e.T198775A15573413. https://dx.doi.org/10.2305/IUCN.UK.2015-4.RLTS.T198775A15573413.en. Download on July 2020.
Gadiformes	Macrouridae	Cetonurus globiceps (Vaillant, 1884)		Porteiro et al. (2010)	least concern	Iwamoto, T. 2015. Cetonurus globiceps. The IUCN Red List of Threatened Species 2015: e.T15522073A15603485. https://dx.doi.org/10.2305/IUCN.UK.2015-4.RLTS.T15522073A15603485.en. Download on July 2020.
Gadiformes	Macrouridae	Bathygadus melanobranchus Vaillant, 1888		Porteiro et al. (2010)	least concern	Iwamoto, T. 2015. Bathygadus melanobranchus. The IUCN Red List of Threatened Species 2015: e.T15522069A15603480. https://dx.doi.org/10.2305/IUCN.UK.2015-4.RLTS.T15522069A15603480.en. Download on July 2020.
Polymixiiformes	Polymixiidae	Polymixia nobilis Lowe, 1838		Porteiro et al. (2010)	least concern	Moore, J., Polanco Fernandez, A., Russell, B., McEachran, J.D. & Iwamoto, T. 2015. Polymixia nobilis. The IUCN Red List of Threatened Species 2015: e.T15622706A15623397. https://dx.doi.org/10.2305/IUCN.UK.2015-4.RLTS.T15622706A15623397.en. Download on July 2020.
Lampriformes	Regalecidae	Regalecus glesne Ascanius, 1772		Porteiro et al. (2010)	least concern	Smith-Vaniz, W.F. 2015. Regalecus glesne (errata version published in 2017). The IUCN Red List of Threatened Species 2015: e.T190378A115316206. https://dx.doi.org/10.2305/IUCN.UK.2015-4.RLTS.T190378A21911480.en. Download on July 2020.
Lampriformes	Stylephoridae	Stylephorus chordatus Shaw, 1791		Porteiro et al. (2010)	least concern	Smith-Vaniz, W.F. 2015. Stylephorus chordatus. The IUCN Red List of Threatened Species 2015: e.T21112669A21911485. https://dx.doi.org/10.2305/IUCN.UK.2015-4.RLTS.T21112669A21911485.en. Download on July 2020.
Lampriformes	Trachipteridae	Zu cristatus (Bonelli, 1820)		Porteiro et al. (2010)	least concern	Arnold, R. 2015. Zu cristatus. The IUCN Red List of Threatened Species 2015: e.T190346A21911500. https://dx.doi.org/10.2305/IUCN.UK.2015-4.RLTS.T190346A21911500.en. Download on July 2020.
Lampriformes	Trachipteridae	Trachipterus arcticus (Brünnich, 1788)		Porteiro et al. (2010)	least concern	Moore, J. 2019. Trachipterus arcticus. The IUCN Red List of Threatened Species 2019: e.T18127641A21931000. https://dx.doi.org/10.2305/IUCN.UK.2019-2.RLTS.T18127641A21931000.en. Download on July 2020.
Lampriformes	Radiicephalidae	Radiicephalus elongatus Osório, 1917		Porteiro et al. (2010)	least concern	Smith-Vaniz, W.F. 2015. Radiicephalus elongatus. The IUCN Red List of Threatened Species 2015: e.T21112632A21911475. https://dx.doi.org/10.2305/IUCN.UK.2015-4.RLTS.T21112632A21911475.en. Download on July 2020.
Lampriformes	Lampridae	Lampris guttatus (Brünnich, 1788)		Porteiro et al. (2010)	least concern	Smith-Vaniz, W.F., Collette, B., Moore, J., Polanco Fernandez, A., Russell, B. & McEachran, J.D. 2015. Lampris guttatus (errata version published in 2017). The IUCN Red List of Threatened Species 2015: e.T195038A115338069. https://dx.doi.org/10.2305/IUCN.UK.2015-4.RLTS.T195038A19929436.en. Download on July 2020.
Myctophiformes	Myctophidae	Symbolophorus veranyi (Moreau, 1888)		Porteiro et al. (2010)	least concern	Hulley, P. 2015. Symbolophorus veranyi. The IUCN Red List of Threatened Species 2015: e.T190466A15588229. https://dx.doi.org/10.2305/IUCN.UK.2015-4.RLTS.T190466A15588229.en. Download on July 2020.
Myctophiformes	Myctophidae	Protomyctophum arcticum (Lütken, 1892)		Porteiro et al. (2010)	least concern	Williams, A. 2019. Protomyctophum arcticum. The IUCN Red List of Threatened Species 2019: e.T18129278A129565400. https://dx.doi.org/10.2305/IUCN.UK.2019-2.RLTS.T18129278A129565400.en. Download on July 2020.
Myctophiformes	Myctophidae	Notoscopelus resplendens (Richardson, 1845)		Porteiro et al. (2010)	least concern	Hulley, P. 2015. Notoscopelus resplendens. The IUCN Red List of Threatened Species 2015: e.T15601872A15603880. https://dx.doi.org/10.2305/IUCN.UK.2015-4.RLTS.T15601872A15603880.en. Download on July 2020.
Myctophiformes	Myctophidae	Notoscopelus kroyeri (Malm, 1861)		Porteiro et al. (2010)	least concern	Williams, A. 2019. Notoscopelus kroyeri. The IUCN Red List of Threatened Species 2019: e.T60481936A60794293. https://dx.doi.org/10.2305/IUCN.UK.2019-2.RLTS.T60481936A60794293.en. Download on July 2020.
Myctophiformes	Myctophidae	Notoscopelus caudispinosus (Johnson, 1863)		Porteiro et al. (2010)	least concern	Hulley, P. 2015. Notoscopelus caudispinosus. The IUCN Red List of Threatened Species 2015: e.T15601865A15603875. https://dx.doi.org/10.2305/IUCN.UK.2015-4.RLTS.T15601865A15603875.en. Download on July 2020.
Myctophiformes	Myctophidae	Notoscopelus bolini Nafpaktitis, 1975		Porteiro et al. (2010)	least concern	Hulley, P. 2015. Notoscopelus bolini. The IUCN Red List of Threatened Species 2015: e.T198621A60794285. https://dx.doi.org/10.2305/IUCN.UK.2015-4.RLTS.T198621A60794285.en. Download on July 2020.
Myctophiformes	Myctophidae	Notolychnus valdiviae (Brauer, 1904)		Porteiro et al. (2010)	least concern	Hulley, P. 2015. Notolychnus valdiviae. The IUCN Red List of Threatened Species 2015: e.T190261A15603035. https://dx.doi.org/10.2305/IUCN.UK.2015-4.RLTS.T190261A15603035.en. Download on July 2020.
Myctophiformes	Myctophidae	Lampanyctus ater Tåning, 1928		Porteiro et al. (2010)	least concern	Hulley, P. 2015. Nannobrachium atrum. The IUCN Red List of Threatened Species 2015: e.T15600731A15603860. https://dx.doi.org/10.2305/IUCN.UK.2015-4.RLTS.T15600731A15603860.en. Download on July 2020.
Myctophiformes	Myctophidae	Myctophum punctatum Rafinesque, 1810		Porteiro et al. (2010)	least concern	Hulley, P. 2015. Myctophum punctatum. The IUCN Red List of Threatened Species 2015: e.T190453A15587713. https://dx.doi.org/10.2305/IUCN.UK.2015-4.RLTS.T190453A15587713.en. Download on July 2020.
Myctophiformes	Myctophidae	Myctophum nitidulum Garman, 1899		Porteiro et al. (2010)	least concern	Hulley, P. 2015. Myctophum nitidulum. The IUCN Red List of Threatened Species 2015: e.T15600453A15603840. https://dx.doi.org/10.2305/IUCN.UK.2015-4.RLTS.T15600453A15603840.en. Download on July 2020.
Myctophiformes	Myctophidae	Loweina rara (Lütken, 1892)		Porteiro et al. (2010)	least concern	Hulley, P. 2015. Loweina rara. The IUCN Red List of Threatened Species 2015: e.T60474290A60794239. https://dx.doi.org/10.2305/IUCN.UK.2015-4.RLTS.T60474290A60794239.en. Download on July 2020.
Myctophiformes	Myctophidae	Loweina interrupta (Tåning, 1928)		Porteiro et al. (2010)	least concern	Hulley, P. 2015. Loweina interrupta. The IUCN Red List of Threatened Species 2015: e.T60473762A60794225. https://dx.doi.org/10.2305/IUCN.UK.2015-4.RLTS.T60473762A60794225.en. Download on July 2020.
Myctophiformes	Myctophidae	Lobianchia gemellarii (Cocco, 1838)		Porteiro et al. (2010)	least concern	Hulley, P. 2015. Lobianchia gemellarii. The IUCN Red List of Threatened Species 2015: e.T190425A15586443. https://dx.doi.org/10.2305/IUCN.UK.2015-4.RLTS.T190425A15586443.en. Download on July 2020.
Myctophiformes	Myctophidae	Lobianchia dofleini (Zugmayer, 1911)		Porteiro et al. (2010)	least concern	Hulley, P. 2015. Lobianchia dofleini. The IUCN Red List of Threatened Species 2015: e.T198620A15585818. https://dx.doi.org/10.2305/IUCN.UK.2015-4.RLTS.T198620A15585818.en. Download on July 2020.
Myctophiformes	Myctophidae	Lepidophanes guentheri (Goode & Bean, 1896)		Porteiro et al. (2010)	least concern	Hulley, P. 2015. Lepidophanes guentheri. The IUCN Red List of Threatened Species 2015: e.T15599136A15603825. https://dx.doi.org/10.2305/IUCN.UK.2015-4.RLTS.T15599136A15603825.en. Download on July 2020.
Myctophiformes	Myctophidae	Lepidophanes gaussi (Brauer, 1906)		Porteiro et al. (2010)	least concern	Hulley, P. 2015. Lepidophanes gaussi. The IUCN Red List of Threatened Species 2015: e.T15599123A15603820. https://dx.doi.org/10.2305/IUCN.UK.2015-4.RLTS.T15599123A15603820.en. Download on July 2020.
Myctophiformes	Myctophidae	Lampanyctus pusillus (Johnson, 1890)		Porteiro et al. (2010)	least concern	Hulley, P. 2015. Lampanyctus pusillus. The IUCN Red List of Threatened Species 2015: e.T198619A15585115. https://dx.doi.org/10.2305/IUCN.UK.2015-4.RLTS.T198619A15585115.en. Download on July 2020.
Myctophiformes	Myctophidae	Lampanyctus photonotus Parr, 1928		Porteiro et al. (2010)	least concern	Hulley, P. 2015. Lampanyctus photonotus. The IUCN Red List of Threatened Species 2015: e.T60471860A60794206. https://dx.doi.org/10.2305/IUCN.UK.2015-4.RLTS.T60471860A60794206.en. Download on July 2020.
Myctophiformes	Myctophidae	Lampanyctus intricarius Tåning, 1928		Porteiro et al. (2010)	least concern	Hulley, P. 2015. Lampanyctus intricarius. The IUCN Red List of Threatened Species 2015: e.T15599070A15603800. https://dx.doi.org/10.2305/IUCN.UK.2015-4.RLTS.T15599070A15603800.en. Download on July 2020.
Myctophiformes	Myctophidae	Lampanyctus festivus Tåning, 1928		Porteiro et al. (2010)	least concern	Hulley, P. 2015. Lampanyctus festivus. The IUCN Red List of Threatened Species 2015: e.T15599067A15603795. https://dx.doi.org/10.2305/IUCN.UK.2015-4.RLTS.T15599067A15603795.en. Download on July 2020.
Myctophiformes	Myctophidae	Lampanyctus crocodilus (Risso, 1810)		Porteiro et al. (2010)	least concern	Hulley, P. 2015. Lampanyctus crocodilus. The IUCN Red List of Threatened Species 2015: e.T198618A15584685. https://dx.doi.org/10.2305/IUCN.UK.2015-4.RLTS.T198618A15584685.en. Download on July 2020.
Myctophiformes	Myctophidae	Lampadena speculigera Goode & Bean, 1896		Porteiro et al. (2010)	least concern	Hulley, P. 2015. Lampadena speculigera. The IUCN Red List of Threatened Species 2015: e.T60471855A60793716. https://dx.doi.org/10.2305/IUCN.UK.2015-4.RLTS.T60471855A60793716.en. Download on July 2020.
Myctophiformes	Myctophidae	Lampadena chavesi Collett, 1905		Porteiro et al. (2010)	least concern	Hulley, P. 2015. Lampadena chavesi. The IUCN Red List of Threatened Species 2015: e.T15598951A15603765. https://dx.doi.org/10.2305/IUCN.UK.2015-4.RLTS.T15598951A15603765.en. Download on July 2020.
Myctophiformes	Myctophidae	Lampadena atlantica Maul, 1969	Formerly designated by the synonym L. urophaos atlantica.	Porteiro et al. (2010)	least concern	Williams, A. 2019. Lampadena atlantica. The IUCN Red List of Threatened Species 2019: e.T71942692A128977914. https://dx.doi.org/10.2305/IUCN.UK.2019-2.RLTS.T71942692A128977914.en. Download on July 2020.
Myctophiformes	Myctophidae	Lampadena anomala Parr, 1928		Porteiro et al. (2010)	data deficient	Hulley, P. 2015. Lampadena anomala. The IUCN Red List of Threatened Species 2015: e.T15598948A15603760. https://dx.doi.org/10.2305/IUCN.UK.2015-4.RLTS.T15598948A15603760.en. Download on July 2020.
Myctophiformes	Myctophidae	Hygophum taaningi Becker, 1965		Porteiro et al. (2010)	least concern	Hulley, P. 2015. Hygophum taaningi. The IUCN Red List of Threatened Species 2015: e.T15598938A15603755. https://dx.doi.org/10.2305/IUCN.UK.2015-4.RLTS.T15598938A15603755.en. Download on July 2020.
Myctophiformes	Myctophidae	Hygophum reinhardtii (Lütken, 1892)		Porteiro et al. (2010)	least concern	Hulley, P. 2015. Hygophum reinhardtii. The IUCN Red List of Threatened Species 2015: e.T15598887A15603750. https://dx.doi.org/10.2305/IUCN.UK.2015-4.RLTS.T15598887A15603750.en. Download on July 2020.
Myctophiformes	Myctophidae	Hygophum hygomii (Lütken, 1892)		Porteiro et al. (2010)	least concern	Hulley, P. 2015. Hygophum hygomii. The IUCN Red List of Threatened Species 2015: e.T198617A15583995. https://dx.doi.org/10.2305/IUCN.UK.2015-4.RLTS.T198617A15583995.en. Download on July 2020.
Myctophiformes	Myctophidae	Hygophum benoiti (Cocco, 1838)		Porteiro et al. (2010)	least concern	Hulley, P. 2015. Hygophum benoiti. The IUCN Red List of Threatened Species 2015: e.T190100A15583579. https://dx.doi.org/10.2305/IUCN.UK.2015-4.RLTS.T190100A15583579.en. Download on July 2020.
Myctophiformes	Myctophidae	Gonichthys cocco (Cocco, 1829)		Porteiro et al. (2010)	least concern	Hulley, P. 2015. Gonichthys cocco. The IUCN Red List of Threatened Species 2015: e.T198616A15603135. https://dx.doi.org/10.2305/IUCN.UK.2015-4.RLTS.T198616A15603135.en. Download on July 2020.
Myctophiformes	Myctophidae	Electrona risso (Cocco, 1829)		Porteiro et al. (2010)	least concern	Hulley, P. 2015. Electrona risso. The IUCN Red List of Threatened Species 2015: e.T198615A15582753. https://dx.doi.org/10.2305/IUCN.UK.2015-4.RLTS.T198615A15582753.en. Download on July 2020.
Myctophiformes	Myctophidae	Diogenichthys atlanticus (Tåning, 1928)		Porteiro et al. (2010)	least concern	Hulley, P. 2015. Diogenichthys atlanticus. The IUCN Red List of Threatened Species 2015: e.T198614A15581533. https://dx.doi.org/10.2305/IUCN.UK.2015-4.RLTS.T198614A15581533.en. Download on July 2020.
Myctophiformes	Myctophidae	Diaphus rafinesquii (Cocco, 1838)	In Porteiro et al. (2010) often misspelled as D. rafinesquei.	Porteiro et al. (2010)	least concern	Paxton, J.R. 2010. Diaphus rafinesquii. The IUCN Red List of Threatened Species 2010: e.T154729A4619676. https://dx.doi.org/10.2305/IUCN.UK.2010-4.RLTS.T154729A4619676.en. Download on July 2020.
Myctophiformes	Myctophidae	Diaphus mollis Tåning, 1928		Porteiro et al. (2010)	least concern	Hulley, P. 2015. Diaphus mollis. The IUCN Red List of Threatened Species 2015: e.T190197A15603015. https://dx.doi.org/10.2305/IUCN.UK.2015-4.RLTS.T190197A15603015.en. Download on July 2020.
Myctophiformes	Myctophidae	Diaphus metopoclampus (Cocco, 1829)		Porteiro et al. (2010)	least concern	Hulley, P. 2015. Diaphus metopoclampus. The IUCN Red List of Threatened Species 2015: e.T198613A15580024. https://dx.doi.org/10.2305/IUCN.UK.2015-4.RLTS.T198613A15580024.en. Download on July 2020.
Myctophiformes	Myctophidae	Diaphus holti Tåning, 1918		Porteiro et al. (2010)	least concern	Paxton, J.R. 2010. Diaphus holti. The IUCN Red List of Threatened Species 2010: e.T154995A4685653. https://dx.doi.org/10.2305/IUCN.UK.2010-4.RLTS.T154995A4685653.en. Download on July 2020.
Myctophiformes	Myctophidae	Diaphus effulgens (Goode & Bean, 1896)		Porteiro et al. (2010)	least concern	Hulley, P. 2015. Diaphus effulgens. The IUCN Red List of Threatened Species 2015: e.T15598639A15603690. https://dx.doi.org/10.2305/IUCN.UK.2015-4.RLTS.T15598639A15603690.en. Download on July 2020.
Myctophiformes	Myctophidae	Diaphus dumerilii (Bleeker, 1856)		Porteiro et al. (2010)	data deficient	Hulley, P. 2015. Diaphus dumerilii. The IUCN Red List of Threatened Species 2015: e.T190314A15603055. https://dx.doi.org/10.2305/IUCN.UK.2015-4.RLTS.T190314A15603055.en. Download on July 2020.
Myctophiformes	Myctophidae	Diaphus brachycephalus Tåning, 1928		Porteiro et al. (2010)	least concern	Hulley, P. 2015. Diaphus brachycephalus. The IUCN Red List of Threatened Species 2015: e.T15598630A15603685. https://dx.doi.org/10.2305/IUCN.UK.2015-4.RLTS.T15598630A15603685.en. Download on July 2020.
Myctophiformes	Myctophidae	Ceratoscopelus warmingii (Lütken, 1892)		Porteiro et al. (2017)	least concern	Hulley, P. 2015. Ceratoscopelus warmingii. The IUCN Red List of Threatened Species 2015: e.T15598596A15603675. https://dx.doi.org/10.2305/IUCN.UK.2015-4.RLTS.T15598596A15603675.en. Download on July 2020.
Myctophiformes	Myctophidae	Ceratoscopelus maderensis (Lowe, 1839)	In Porteiro et al. (2010) often misspelled as Centroscopelus maderensis.	Porteiro et al. (2010)	least concern	Hulley, P. 2015. Ceratoscopelus maderensis. The IUCN Red List of Threatened Species 2015: e.T198612A15578725. https://dx.doi.org/10.2305/IUCN.UK.2015-4.RLTS.T198612A15578725.en. Download on July 2020.
Myctophiformes	Myctophidae	Bolinichthys indicus (Nafpaktitis & Nafpaktitis, 1969)		Porteiro et al. (2017)	least concern	Hulley, P. 2015. Bolinichthys indicus. The IUCN Red List of Threatened Species 2015: e.T190390A15603100. https://dx.doi.org/10.2305/IUCN.UK.2015-4.RLTS.T190390A15603100.en. Download on July 2020.
Myctophiformes	Myctophidae	Benthosema suborbitale (Gilbert, 1913)		Porteiro et al. (2010)	least concern	Hulley, P. 2015. Benthosema suborbitale. The IUCN Red List of Threatened Species 2015: e.T15598524A15603660. https://dx.doi.org/10.2305/IUCN.UK.2015-4.RLTS.T15598524A15603660.en. Download on July 2020.
Myctophiformes	Myctophidae	Benthosema glaciale (Reinhardt, 1837)		Porteiro et al. (2010)	least concern	Hulley, P. 2015. Benthosema glaciale. The IUCN Red List of Threatened Species 2015: e.T198611A15578120. https://dx.doi.org/10.2305/IUCN.UK.2015-4.RLTS.T198611A15578120.en. Download on July 2020.
Myctophiformes	Neoscopelidae	Neoscopelus macrolepidotus Johnson, 1863		Porteiro et al. (2010)	least concern	Hulley, P. 2015. Neoscopelus macrolepidotus. The IUCN Red List of Threatened Species 2015: e.T15601909A15603910. https://dx.doi.org/10.2305/IUCN.UK.2015-4.RLTS.T15601909A15603910.en. Download on July 2020.
Aulopiformes	Bathysauridae	Bathysaurus mollis Günther, 1878		Porteiro et al. (2010)	least concern	de Bruyne, G., Carpenter, K.E. & Smith-Vaniz, W.F. 2015. Bathysaurus mollis. The IUCN Red List of Threatened Species 2015: e.T195001A15535158. https://dx.doi.org/10.2305/IUCN.UK.2015-4.RLTS.T195001A15535158.en. Download on July 2020.
Aulopiformes	Bathysauridae	Bathysaurus ferox Günther, 1878		Porteiro et al. (2010)	least concern	de Morais, L., de Bruyne, G., Carpenter, K.E. & Smith-Vaniz, W.F. 2015. Bathysaurus ferox. The IUCN Red List of Threatened Species 2015: e.T13462491A15603145. https://dx.doi.org/10.2305/IUCN.UK.2015-4.RLTS.T13462491A15603145.en. Download on July 2020.
Aulopiformes	Paralepididae	Uncisudis quadrimaculata (Post, 1969)		Porteiro et al. (2010)	least concern	Conceicao Biscoito, M.J. & Russell, B. 2015. Uncisudis quadrimaculata. The IUCN Red List of Threatened Species 2015: e.T67966420A81678785. https://dx.doi.org/10.2305/IUCN.UK.2015-4.RLTS.T67966420A81678785.en. Download on July 2020.
Aulopiformes	Paralepididae	Sudis hyalina Rafinesque, 1810		Porteiro et al. (2010)	least concern	Bannermann, P., Poss, S., Russell, B. & Nunoo, F. 2015. Sudis hyalina. The IUCN Red List of Threatened Species 2015: e.T190101A15589147. https://dx.doi.org/10.2305/IUCN.UK.2015-4.RLTS.T190101A15589147.en. Download on July 2020.
Aulopiformes	Paralepididae	Paralepis speciosa Bellotti, 1878		Porteiro et al. (2010)	least concern	Russell, B. 2014. Paralepis speciosa. The IUCN Red List of Threatened Species 2014: e.T194818A49076966. https://dx.doi.org/10.2305/IUCN.UK.2014-3.RLTS.T194818A49076966.en. Download on July 2020.
Aulopiformes	Paralepididae	Paralepis coregonoides Risso, 1820		Porteiro et al. (2010)	least concern	Moore, J. & Polanco Fernandez, A. 2019. Paralepis coregonoides. The IUCN Red List of Threatened Species 2019: e.T194999A129873622. https://dx.doi.org/10.2305/IUCN.UK.2019-2.RLTS.T194999A129873622.en. Download on July 2020.
Aulopiformes	Paralepididae	Magnisudis atlantica (Krøyer, 1868)		Porteiro et al. (2010); Porteiro et al. (2017)	least concern	Russell, B. 2015. Magnisudis atlantica. The IUCN Red List of Threatened Species 2015: e.T13485635A15603270. https://dx.doi.org/10.2305/IUCN.UK.2015-4.RLTS.T13485635A15603270.en. Download on July 2020.
Aulopiformes	Paralepididae	Macroparalepis affinis Ege, 1933		Porteiro et al. (2010)	least concern	Bannermann, P., Nunoo, F., Poss, S. & Russell, B. 2015. Macroparalepis affinis. The IUCN Red List of Threatened Species 2015: e.T13485631A15603265. https://dx.doi.org/10.2305/IUCN.UK.2015-4.RLTS.T13485631A15603265.en. Download on July 2020.
Aulopiformes	Paralepididae	Lestidiops sphyrenoides (Risso, 1820)		Porteiro et al. (2010)	least concern	Nunoo, F., Russell, B., Bannermann, P. & Poss, S. 2015. Lestidiops sphyrenoides. The IUCN Red List of Threatened Species 2015: e.T194998A15588727. https://dx.doi.org/10.2305/IUCN.UK.2015-4.RLTS.T194998A15588727.en. Download on July 2020.
Aulopiformes	Paralepididae	Lestidiops jayakari (Boulenger, 1889)		Porteiro et al. (2010)	least concern	Moore, J., Polanco Fernandez, A., Russell, B., McEachran, J.D., Poss, S., Bannermann, P. & Nunoo, F. 2015. Lestidiops jayakari. The IUCN Red List of Threatened Species 2015: e.T189818A20363536. https://dx.doi.org/10.2305/IUCN.UK.2015-4.RLTS.T189818A20363536.en. Download on July 2020.
Aulopiformes	Paralepididae	Lestidiops affinis (Ege, 1930)		Porteiro et al. (2010)	least concern	Moore, J., Polanco Fernandez, A., Russell, B., McEachran, J.D., Nunoo, F. & Bannermann, P. 2015. Lestidiops affinis. The IUCN Red List of Threatened Species 2015: e.T13485398A15603250. https://dx.doi.org/10.2305/IUCN.UK.2015-4.RLTS.T13485398A15603250.en. Download on July 2020.
Aulopiformes	Paralepididae	Arctozenus risso (Bonaparte, 1840)		Porteiro et al. (2010)	least concern	Moore, J., Polanco Fernandez, A., Russell, B., McEachran, J.D., Poss, S., Nunoo, F. & Bannermann, P. 2015. Arctozenus risso. The IUCN Red List of Threatened Species 2015: e.T194997A20363502. https://dx.doi.org/10.2305/IUCN.UK.2015-4.RLTS.T194997A20363502.en. Download on July 2020.
Aulopiformes	Anotopteridae	Anotopterus pharao Zugmayer, 1911	Formerly in family Paralepididae.	Porteiro et al. (2010)	least concern	Carpenter, K.E., Smith-Vaniz, W.F., de Bruyne, G. & de Morais, L. 2015. Anotopterus pharao. The IUCN Red List of Threatened Species 2015: e.T18123632A60413587. https://dx.doi.org/10.2305/IUCN.UK.2015-4.RLTS.T18123632A60413587.en. Download on July 2020.
Aulopiformes	Omosudidae	Omosudis lowii Günther, 1887	Formerly in family Alepisauridae. Often referred by the wrong spelling O. loweii.	Porteiro et al. (2010)	least concern	Russell, B., Poss, S., Nunoo, F. & Bannermann, P. 2015. Omosudis lowii. The IUCN Red List of Threatened Species 2015: e.T13485312A15603240. https://dx.doi.org/10.2305/IUCN.UK.2015-4.RLTS.T13485312A15603240.en. Download on July 2020.
Aulopiformes	Alepisauridae	Alepisaurus ferox Lowe, 1833		Porteiro et al. (2010)	least concern	Paxton, J.R. 2010. Alepisaurus ferox. The IUCN Red List of Threatened Species 2010: e.T154820A4641606. https://dx.doi.org/10.2305/IUCN.UK.2010-4.RLTS.T154820A4641606.en. Download on July 2020.
Aulopiformes	Alepisauridae	Alepisaurus brevirostris Gibbs, 1960		Porteiro et al. (2010)	least concern	Carpenter, K.E., Smith-Vaniz, W.F., de Bruyne, G. & de Morais, L. 2015. Alepisaurus brevirostris. The IUCN Red List of Threatened Species 2015: e.T60469186A60780091. https://dx.doi.org/10.2305/IUCN.UK.2015-4.RLTS.T60469186A60780091.en. Download on July 2020.
Aulopiformes	Evermannellidae	Evermannella balbo (Risso, 1820)		Porteiro et al. (2010)	least concern	Bannerman, P., Russell, B., Nunoo, F. & Poss, S. 2015. Evermannella balbo. The IUCN Red List of Threatened Species 2015: e.T194995A15548062. https://dx.doi.org/10.2305/IUCN.UK.2015-4.RLTS.T194995A15548062.en. Download on July 2020.
Aulopiformes	Evermannellidae	Coccorella atlantica (Parr, 1928)		Porteiro et al. (2010)	least concern	Carpenter, K.E. 2015. Coccorella atlantica. The IUCN Red List of Threatened Species 2015: e.T47164926A47461936. https://dx.doi.org/10.2305/IUCN.UK.2015-4.RLTS.T47164926A47461936.en. Download on July 2020.
Aulopiformes	Scopelarchidae	Scopelarchus analis (Brauer, 1902)		Porteiro et al. (2010)	least concern	Bannermann, P., Nunoo, F., Poss, S. & Russell, B. 2015. Scopelarchus analis. The IUCN Red List of Threatened Species 2015: e.T190316A15603060. https://dx.doi.org/10.2305/IUCN.UK.2015-4.RLTS.T190316A15603060.en. Download on July 2020.
Aulopiformes	Scopelarchidae	Benthalbella infans Zugmayer, 1911		Porteiro et al. (2010)	least concern	Russell, B., Poss, S., Nunoo, F. & Bannermann, P. 2015. Benthalbella infans. The IUCN Red List of Threatened Species 2015: e.T13485675A15603275. https://dx.doi.org/10.2305/IUCN.UK.2015-4.RLTS.T13485675A15603275.en. Download on July 2020.
Aulopiformes	Ipnopidae	Bathytyphlops sewelli (Norman, 1939)		Porteiro et al. (2010)	least concern	Bannerman, P., Nunoo, F., Poss, S. & Russell, B. 2015. Bathytyphlops sewelli. The IUCN Red List of Threatened Species 2015: e.T190334A15603075. https://dx.doi.org/10.2305/IUCN.UK.2015-4.RLTS.T190334A15603075.en. Download on July 2020.
Aulopiformes	Ipnopidae	Bathypterois phenax Parr, 1928		Porteiro et al. (2010)	least concern	Nunoo, F., Poss, S., Russell, B. & Bannerman, P. 2015. Bathypterois phenax. The IUCN Red List of Threatened Species 2015: e.T13462757A15603195. https://dx.doi.org/10.2305/IUCN.UK.2015-4.RLTS.T13462757A15603195.en. Download on July 2020.
Aulopiformes	Ipnopidae	Bathypterois longipes Günther, 1878		Porteiro et al. (2010)	least concern	Nunoo, F., Poss, S., Russell, B. & Bannerman, P. 2015. Bathypterois longipes. The IUCN Red List of Threatened Species 2015: e.T190243A15603030. https://dx.doi.org/10.2305/IUCN.UK.2015-4.RLTS.T190243A15603030.en. Download on July 2020.
Aulopiformes	Ipnopidae	Bathypterois grallator (Goode & Bean, 1886)		Porteiro et al. (2010)	least concern	Bannerman, P., Poss, S., Russell, B. & Nunoo, F. 2015. Bathypterois grallator. The IUCN Red List of Threatened Species 2015: e.T194992A15571915. https://dx.doi.org/10.2305/IUCN.UK.2015-4.RLTS.T194992A15571915.en. Download on July 2020.
Aulopiformes	Ipnopidae	Bathypterois dubius Vaillant, 1888		Porteiro et al. (2010)	least concern	Russell, B., Poss, S., Bannermann, P. & Nunoo, F. 2015. Bathypterois dubius. The IUCN Red List of Threatened Species 2015: e.T13462751A15603190. https://dx.doi.org/10.2305/IUCN.UK.2015-4.RLTS.T13462751A15603190.en. Download on July 2020.
Aulopiformes	Notosudidae	Scopelosaurus lepidus (Krefft & Maul, 1955)		Porteiro et al. (2010)	least concern	Russell, B., Poss, S., Nunoo, F. & Bannermann, P. 2015. Scopelosaurus lepidus. The IUCN Red List of Threatened Species 2015: e.T190389A15603095. https://dx.doi.org/10.2305/IUCN.UK.2015-4.RLTS.T190389A15603095.en. Download on July 2020.
Aulopiformes	Notosudidae	Scopelosaurus argenteus (Maul, 1954)		Porteiro et al. (2010)	least concern	Russell, B., Poss, S., Nunoo, F. & Bannermann, P. 2015. Scopelosaurus argenteus. The IUCN Red List of Threatened Species 2015: e.T13485167A15603230. https://dx.doi.org/10.2305/IUCN.UK.2015-4.RLTS.T13485167A15603230.en. Download on July 2020.
Aulopiformes	Notosudidae	Ahliesaurus berryi Bertelsen, Krefft & Marshall, 1976		Porteiro et al. (2010)	least concern	Russell, B., Poss, S., Nunoo, F. & Bannermann, P. 2015. Ahliesaurus berryi. The IUCN Red List of Threatened Species 2015: e.T13485141A15603220. https://dx.doi.org/10.2305/IUCN.UK.2015-4.RLTS.T13485141A15603220.en. Download on July 2020.
Aulopiformes	Chlorophthalmidae	Chlorophthalmus agassizi Bonaparte, 1840		Porteiro et al. (2010)	least concern	Russell, B., McEachran, J.D. & Moore, J. 2015. Chlorophthalmus agassizi. The IUCN Red List of Threatened Species 2015: e.T194993A15540447. https://dx.doi.org/10.2305/IUCN.UK.2015-4.RLTS.T194993A15540447.en. Download on July 2020.
Aulopiformes	Synodontidae	Synodus saurus (Linnaeus, 1758)		Porteiro et al. (2010)	least concern	Edwards, A. & Russell, B. 2010. Synodus saurus. The IUCN Red List of Threatened Species 2010: e.T155213A4746301. https://dx.doi.org/10.2305/IUCN.UK.2010-4.RLTS.T155213A4746301.en. Download on July 2020.
Aulopiformes	Aulopidae	Aulopus filamentosus (Bloch, 1792)		Porteiro et al. (2010)	least concern	Papakonstantinou, C., Massuti, E, Palmeri, A. & Keskin, Ç. 2015. Aulopus filamentosus. The IUCN Red List of Threatened Species 2015: e.T190335A15534642. https://dx.doi.org/10.2305/IUCN.UK.2015-4.RLTS.T190335A15534642.en. Download on July 2020.
Stomiiformes	Stomiidae	Trigonolampa miriceps Regan & Trewavas, 1930		Porteiro et al. (2010)	least concern	Papaconstantinou, C. & Kobyliansky, S. 2015. Trigonolampa miriceps. The IUCN Red List of Threatened Species 2015: e.T18257684A60815040. https://dx.doi.org/10.2305/IUCN.UK.2015-4.RLTS.T18257684A60815040.en. Download on July 2020.
Stomiiformes	Stomiidae	Stomias brevibarbatus Ege, 1918		Porteiro et al. (2010)	least concern	Harold, A. 2015. Stomias brevibarbatus. The IUCN Red List of Threatened Species 2015: e.T18257533A21909550. https://dx.doi.org/10.2305/IUCN.UK.2015-4.RLTS.T18257533A21909550.en. Download on July 2020.
Stomiiformes	Stomiidae	Stomias boa (Risso, 1810)		Porteiro et al. (2010)	least concern	Harold, A. 2015. Stomias boa. The IUCN Red List of Threatened Species 2015: e.T198563A21909545. https://dx.doi.org/10.2305/IUCN.UK.2015-4.RLTS.T198563A21909545.en. Download on July 2020.
Stomiiformes	Stomiidae	Rhadinesthes decimus (Zugmayer, 1911)		Porteiro et al. (2010)	least concern	Harold, A. 2015. Rhadinesthes decimus. The IUCN Red List of Threatened Species 2015: e.T18257501A21909535. https://dx.doi.org/10.2305/IUCN.UK.2015-4.RLTS.T18257501A21909535.en. Download on July 2020.
Stomiiformes	Stomiidae	Photostomias guernei Collett, 1889		Porteiro et al. (2010)	least concern	Harold, A. 2015. Photostomias guernei. The IUCN Red List of Threatened Species 2015: e.T190302A21909530. https://dx.doi.org/10.2305/IUCN.UK.2015-4.RLTS.T190302A21909530.en. Download on July 2020.
Stomiiformes	Stomiidae	Photonectes margarita (Goode & Bean, 1896)		Porteiro et al. (2010)	least concern	Harold, A. 2015. Photonectes margarita. The IUCN Red List of Threatened Species 2015: e.T21133108A21909520. https://dx.doi.org/10.2305/IUCN.UK.2015-4.RLTS.T21133108A21909520.en. Download on July 2020.
Stomiiformes	Stomiidae	Photonectes braueri (Zugmayer, 1913)		Porteiro et al. (2010)	least concern	Harold, A. 2015. Photonectes braueri. The IUCN Red List of Threatened Species 2015: e.T21133091A21909505. https://dx.doi.org/10.2305/IUCN.UK.2015-4.RLTS.T21133091A21909505.en. Download on July 2020.
Stomiiformes	Stomiidae	Melanostomias valdiviae Brauer, 1902		Porteiro et al. (2010)	least concern	Harold, A. 2015. Melanostomias valdiviae. The IUCN Red List of Threatened Species 2015: e.T18257309A47461225. https://dx.doi.org/10.2305/IUCN.UK.2015-4.RLTS.T18257309A47461225.en. Download on July 2020.
Stomiiformes	Stomiidae	Melanostomias bartonbeani Parr, 1927		Porteiro et al. (2010)	least concern	Harold, A. 2015. Melanostomias bartonbeani. The IUCN Red List of Threatened Species 2015: e.T18257303A21909444. https://dx.doi.org/10.2305/IUCN.UK.2015-4.RLTS.T18257303A21909444.en. Download on July 2020.
Stomiiformes	Stomiidae	Malacosteus niger Ayres, 1848		Porteiro et al. (2010)	least concern	Harold, A. 2015. Malacosteus niger. The IUCN Red List of Threatened Species 2015: e.T190149A21909439. https://dx.doi.org/10.2305/IUCN.UK.2015-4.RLTS.T190149A21909439.en. Download on July 2020.
Stomiiformes	Stomiidae	Leptostomias longibarba Regan & Trewavas, 1930		Porteiro et al. (2010)	least concern	Harold, A. 2015. Leptostomias longibarba. The IUCN Red List of Threatened Species 2015: e.T21133039A21909434. https://dx.doi.org/10.2305/IUCN.UK.2015-4.RLTS.T21133039A21909434.en. Download on July 2020.
Stomiiformes	Stomiidae	Leptostomias haplocaulus Regan & Trewavas, 1930		Porteiro et al. (2010)	least concern	Harold, A. & Milligan, R. 2019. Leptostomias haplocaulus. The IUCN Red List of Threatened Species 2019: e.T21133035A21909429. https://dx.doi.org/10.2305/IUCN.UK.2019-2.RLTS.T21133035A21909429.en. Download on July 2020.
Stomiiformes	Stomiidae	Leptostomias gladiator (Zugmayer, 1911)		Porteiro et al. (2010)	least concern	Harold, A. 2015. Leptostomias gladiator. The IUCN Red List of Threatened Species 2015: e.T18257269A21909424. https://dx.doi.org/10.2305/IUCN.UK.2015-4.RLTS.T18257269A21909424.en. Download on July 2020.
Stomiiformes	Stomiidae	Idiacanthus fasciola Peters, 1877		Porteiro et al. (2010)	least concern	Harold, A. 2015. Idiacanthus fasciola. The IUCN Red List of Threatened Species 2015: e.T18257198A21909419. https://dx.doi.org/10.2305/IUCN.UK.2015-4.RLTS.T18257198A21909419.en. Download on July 2020.
Stomiiformes	Stomiidae	Flagellostomias boureei (Zugmayer, 1913)		Porteiro et al. (2010)	least concern	Harold, A. 2015. Flagellostomias boureei. The IUCN Red List of Threatened Species 2015: e.T18256992A21909399. https://dx.doi.org/10.2305/IUCN.UK.2015-4.RLTS.T18256992A21909399.en. Download on July 2020.
Stomiiformes	Stomiidae	Eustomias obscurus Vaillant, 1884		Porteiro et al. (2010)	least concern	Harold, A. 2015. Eustomias obscurus. The IUCN Red List of Threatened Species 2015: e.T18256943A21909379. https://dx.doi.org/10.2305/IUCN.UK.2015-4.RLTS.T18256943A21909379.en. Download on July 2020.
Stomiiformes	Stomiidae	Eustomias macrurus Regan & Trewavas, 1930		Porteiro et al. (2010)	least concern	Harold, A. 2015. Eustomias macrurus. The IUCN Red List of Threatened Species 2015: e.T47165363A47461981. https://dx.doi.org/10.2305/IUCN.UK.2015-4.RLTS.T47165363A47461981.en. Download on July 2020.
Stomiiformes	Stomiidae	Eustomias furcifer Regan & Trewavas, 1930		Porteiro et al. (2010)	least concern	Harold, A. 2015. Eustomias furcifer. The IUCN Red List of Threatened Species 2015: e.T190416A60814500. https://dx.doi.org/10.2305/IUCN.UK.2015-4.RLTS.T190416A60814500.en. Download on July 2020.
Stomiiformes	Stomiidae	Eustomias braueri Zugmayer, 1911		Porteiro et al. (2010)	data deficient	Harold, A. 2015. Eustomias braueri. The IUCN Red List of Threatened Species 2015: e.T18256726A47461220. https://dx.doi.org/10.2305/IUCN.UK.2015-4.RLTS.T18256726A47461220.en. Download on July 2020.
Stomiiformes	Stomiidae	Echiostoma barbatum Lowe, 1843		Porteiro et al. (2010)	least concern	Harold, A. 2015. Echiostoma barbatum. The IUCN Red List of Threatened Species 2015: e.T18256560A21909324. https://dx.doi.org/10.2305/IUCN.UK.2015-4.RLTS.T18256560A21909324.en. Download on July 2020.
Stomiiformes	Stomiidae	Chirostomias pliopterus Regan & Trewavas, 1930		Porteiro et al. (2010)	least concern	Harold, A. & Milligan, R. 2019. Chirostomias pliopterus. The IUCN Red List of Threatened Species 2019: e.T190291A21909319. https://dx.doi.org/10.2305/IUCN.UK.2019-2.RLTS.T190291A21909319.en. Download on July 2020.
Stomiiformes	Stomiidae	Chauliodus sloani Bloch & Schneider, 1801		Porteiro et al. (2010)	least concern	Harold, A. 2015. Chauliodus sloani. The IUCN Red List of Threatened Species 2015: e.T190324A21909314. https://dx.doi.org/10.2305/IUCN.UK.2015-4.RLTS.T190324A21909314.en. Download on July 2020.
Stomiiformes	Stomiidae	Chauliodus danae Regan & Trewavas, 1929		Porteiro et al. (2010)	least concern	Kobyliansky, S. & Herrera, J. 2015. Chauliodus danae. The IUCN Red List of Threatened Species 2015: e.T190203A45877646. Download on July 2020.
Stomiiformes	Stomiidae	Bathophilus vaillanti (Zugmayer, 1911)		Porteiro et al. (2010)	least concern	Harold, A. 2015. Bathophilus vaillanti. The IUCN Red List of Threatened Species 2015: e.T18256490A21909279. https://dx.doi.org/10.2305/IUCN.UK.2015-4.RLTS.T18256490A21909279.en. Download on July 2020.
Stomiiformes	Stomiidae	Bathophilus nigerrimus Giglioli, 1882		Porteiro et al. (2010)	least concern	Harold, A. 2015. Bathophilus nigerrimus. The IUCN Red List of Threatened Species 2015: e.T198761A21909269. https://dx.doi.org/10.2305/IUCN.UK.2015-4.RLTS.T198761A21909269.en. Download on July 2020.
Stomiiformes	Stomiidae	Astronesthes niger Richardson, 1845		Porteiro et al. (2010)	least concern	Harold, A. 2015. Astronesthes niger. The IUCN Red List of Threatened Species 2015: e.T190361A21909229. https://dx.doi.org/10.2305/IUCN.UK.2015-4.RLTS.T190361A21909229.en. Download on July 2020.
Stomiiformes	Stomiidae	Astronesthes neopogon Regan & Trewavas, 1929		Porteiro et al. (2010)	least concern	Harold, A. & Milligan, R. 2019. Astronesthes neopogon. The IUCN Red List of Threatened Species 2019: e.T21132917A21909224. https://dx.doi.org/10.2305/IUCN.UK.2019-2.RLTS.T21132917A21909224.en. Download on July 2020.
Stomiiformes	Stomiidae	Astronesthes micropogon Goodyear & Gibbs, 1970		Porteiro et al. (2010)	least concern	Harold, A. 2015. Astronesthes micropogon. The IUCN Red List of Threatened Species 2015: e.T21132914A21909219. https://dx.doi.org/10.2305/IUCN.UK.2015-4.RLTS.T21132914A21909219.en. Download on July 2020.
Stomiiformes	Stomiidae	Astronesthes gemmifer Goode & Bean, 1896		Porteiro et al. (2010)	data deficient	Harold, A. 2015. Astronesthes gemmifer. The IUCN Red List of Threatened Species 2015: e.T18256447A21909199. https://dx.doi.org/10.2305/IUCN.UK.2015-4.RLTS.T18256447A21909199.en. Download on July 2020.
Stomiiformes	Stomiidae	Aristostomias tittmanni Welsh, 1923		Porteiro et al. (2010)	least concern	Harold, A. 2015. Aristostomias tittmanni. The IUCN Red List of Threatened Species 2015: e.T190353A47460956. https://dx.doi.org/10.2305/IUCN.UK.2015-4.RLTS.T190353A47460956.en. Download on July 2020.
Stomiiformes	Stomiidae	Aristostomias grimaldii Zugmayer, 1913		Porteiro et al. (2010)	least concern	Harold, A. & Milligan, R. 2019. Aristostomias grimaldii. The IUCN Red List of Threatened Species 2019: e.T21132889A21909179. https://dx.doi.org/10.2305/IUCN.UK.2019-2.RLTS.T21132889A21909179.en. Download on July 2020.
Stomiiformes	Phosichthyidae	Vinciguerria poweriae (Cocco, 1838)		Porteiro et al. (2010)	least concern	Harold, A. 2015. Vinciguerria poweriae. The IUCN Red List of Threatened Species 2015: e.T198759A21913563. https://dx.doi.org/10.2305/IUCN.UK.2015-4.RLTS.T198759A21913563.en. Download on July 2020.
Stomiiformes	Phosichthyidae	Vinciguerria nimbaria (Jordan & Williams, 1895)		Porteiro et al. (2010)	least concern	Harold, A. 2015. Vinciguerria nimbaria. The IUCN Red List of Threatened Species 2015: e.T18252952A21913558. https://dx.doi.org/10.2305/IUCN.UK.2015-4.RLTS.T18252952A21913558.en. Download on July 2020.
Stomiiformes	Phosichthyidae	Vinciguerria attenuata (Cocco, 1838)		Porteiro et al. (2010)	least concern	Harold, A. 2015. Vinciguerria attenuata. The IUCN Red List of Threatened Species 2015: e.T198758A21913553. https://dx.doi.org/10.2305/IUCN.UK.2015-4.RLTS.T198758A21913553.en. Download on July 2020.
Stomiiformes	Phosichthyidae	Ichthyococcus ovatus (Cocco, 1838)		Porteiro et al. (2010)	least concern	Harold, A. 2015. Ichthyococcus ovatus. The IUCN Red List of Threatened Species 2015: e.T190285A21913438. https://dx.doi.org/10.2305/IUCN.UK.2015-4.RLTS.T190285A21913438.en. Download on July 2020.
Stomiiformes	Sternoptychidae	Valenciennellus tripunctulatus (Esmark, 1871)		Porteiro et al. (2010)	least concern	Harold, A. 2015. Valenciennellus tripunctulatus. The IUCN Red List of Threatened Species 2015: e.T18253303A21913883. https://dx.doi.org/10.2305/IUCN.UK.2015-4.RLTS.T18253303A21913883.en. Download on July 2020.
Stomiiformes	Sternoptychidae	Sternoptyx pseudobscura Baird, 1971		Porteiro et al. (2010)	least concern	Harold, A. 2015. Sternoptyx pseudobscura. The IUCN Red List of Threatened Species 2015: e.T190145A21913870. https://dx.doi.org/10.2305/IUCN.UK.2015-4.RLTS.T190145A21913870.en. Download on July 2020.
Stomiiformes	Sternoptychidae	Sternoptyx diaphana Hermann, 1781		Porteiro et al. (2010)	least concern	Harold, A. 2015. Sternoptyx diaphana. The IUCN Red List of Threatened Species 2015: e.T18253296A21913860. https://dx.doi.org/10.2305/IUCN.UK.2015-4.RLTS.T18253296A21913860.en. Download on July 2020.
Stomiiformes	Sternoptychidae	Maurolicus muelleri (Gmelin, 1789)		Porteiro et al. (2010)	least concern	Harold, A. & Milligan, R. 2019. Maurolicus muelleri. The IUCN Red List of Threatened Species 2019: e.T198760A21913754. https://dx.doi.org/10.2305/IUCN.UK.2019-2.RLTS.T198760A21913754.en. Download on July 2020.
Stomiiformes	Sternoptychidae	Maurolicus amethystinopunctatus Cocco, 1838		Porteiro et al. (2010)	least concern	Harold, A. 2015. Maurolicus amethystinopunctatus. The IUCN Red List of Threatened Species 2015: e.T60476220A60813987. https://dx.doi.org/10.2305/IUCN.UK.2015-4.RLTS.T60476220A60813987.en. Download on July 2020.
Stomiiformes	Sternoptychidae	Argyropelecus olfersii (Cuvier, 1829)		Porteiro et al. (2010)	least concern	Harold, A. & Milligan, R. 2019. Argyropelecus olfersii. The IUCN Red List of Threatened Species 2019: e.T18253287A21913744. https://dx.doi.org/10.2305/IUCN.UK.2019-2.RLTS.T18253287A21913744.en. Download on July 2020.
Stomiiformes	Sternoptychidae	Argyropelecus hemigymnus Cocco, 1829		Porteiro et al. (2010)	least concern	Harold, A.S. 2010. Argyropelecus hemigymnus. The IUCN Red List of Threatened Species 2010: e.T154998A4687037. https://dx.doi.org/10.2305/IUCN.UK.2010-4.RLTS.T154998A4687037.en. Download on July 2020.
Stomiiformes	Sternoptychidae	Argyropelecus gigas Norman, 1930		Porteiro et al. (2010)	least concern	Harold, A. 2015. Argyropelecus gigas. The IUCN Red List of Threatened Species 2015: e.T18253282A21913664. https://dx.doi.org/10.2305/IUCN.UK.2015-4.RLTS.T18253282A21913664.en. Download on July 2020.
Stomiiformes	Sternoptychidae	Argyropelecus aculeatus Valenciennes, 1850		Porteiro et al. (2010)	least concern	Harold, A. 2015. Argyropelecus aculeatus. The IUCN Red List of Threatened Species 2015: e.T18253276A21913654. https://dx.doi.org/10.2305/IUCN.UK.2015-4.RLTS.T18253276A21913654.en. Download on July 2020.
Stomiiformes	Gonostomatidae	Sigmops elongatus (Günther, 1878)	In IUCN Red List refered by its synonym G. elongatum	Porteiro et al. (2010)	least concern	Harold, A. 2015. Gonostoma elongatum. The IUCN Red List of Threatened Species 2015: e.T18252718A42691754. https://dx.doi.org/10.2305/IUCN.UK.2015-4.RLTS.T18252718A42691754.en. Download on July 2020.
Stomiiformes	Gonostomatidae	Sigmops bathyphilus (Vaillant, 1884)		Porteiro et al. (2010)	least concern	Harold, A. 2015. Sigmops bathyphilus. The IUCN Red List of Threatened Species 2015: e.T18252853A42691919. https://dx.doi.org/10.2305/IUCN.UK.2015-4.RLTS.T18252853A42691919.en. Download on July 2020.
Stomiiformes	Gonostomatidae	Margrethia obtusirostra Jespersen & Tåning, 1919		Porteiro et al. (2010)	data deficient	Harold, A. 2015. Margrethia obtusirostra. The IUCN Red List of Threatened Species 2015: e.T18252849A42691779. https://dx.doi.org/10.2305/IUCN.UK.2015-4.RLTS.T18252849A42691779.en. Download on July 2020.
Stomiiformes	Gonostomatidae	Gonostoma denudatum Rafinesque 1810		Porteiro et al. (2010)	least concern	Harold, A. 2015. Gonostoma denudatum. The IUCN Red List of Threatened Species 2015: e.T190471A42691749. https://dx.doi.org/10.2305/IUCN.UK.2015-4.RLTS.T190471A42691749.en. Download on July 2020.
Stomiiformes	Gonostomatidae	Diplophos taenia Günther, 1873	Formerly in family Diplophidae.	Porteiro et al. (2010)	least concern	Harold, A. 2015. Diplophos taenia. The IUCN Red List of Threatened Species 2015: e.T18252702A42691724. https://dx.doi.org/10.2305/IUCN.UK.2015-4.RLTS.T18252702A42691724.en. Download on July 2020.
Stomiiformes	Gonostomatidae	Cyclothone pseudopallida Mukhacheva, 1964		Porteiro et al. (2010)	least concern	Harold, A. 2015. Cyclothone pseudopallida. The IUCN Red List of Threatened Species 2015: e.T18252629A42691719. https://dx.doi.org/10.2305/IUCN.UK.2015-4.RLTS.T18252629A42691719.en. Download on July 2020.
Stomiiformes	Gonostomatidae	Cyclothone pallida Brauer, 1902		Porteiro et al. (2010)	least concern	Harold, A. 2015. Cyclothone pallida. The IUCN Red List of Threatened Species 2015: e.T18252619A42691714. https://dx.doi.org/10.2305/IUCN.UK.2015-4.RLTS.T18252619A42691714.en. Download on July 2020.
Stomiiformes	Gonostomatidae	Cyclothone microdon (Günther, 1878)		Porteiro et al. (2010)	least concern	Harold, A. 2015. Cyclothone microdon. The IUCN Red List of Threatened Species 2015: e.T190133A42691704. https://dx.doi.org/10.2305/IUCN.UK.2015-4.RLTS.T190133A42691704.en. Download on July 2020.
Stomiiformes	Gonostomatidae	Cyclothone livida Brauer, 1902		Porteiro et al. (2010)	least concern	Harold, A. 2015. Cyclothone livida. The IUCN Red List of Threatened Species 2015: e.T18252616A42691699. https://dx.doi.org/10.2305/IUCN.UK.2015-4.RLTS.T18252616A42691699.en. Download on July 2020.
Stomiiformes	Gonostomatidae	Cyclothone braueri Jespersen & Tåning, 1926		Porteiro et al. (2010)	least concern	Harold, A. 2015. Cyclothone braueri. The IUCN Red List of Threatened Species 2015: e.T198757A42691694. https://dx.doi.org/10.2305/IUCN.UK.2015-4.RLTS.T198757A42691694.en. Download on July 2020.
Stomiiformes	Gonostomatidae	Cyclothone alba Brauer, 1906		Porteiro et al. (2010)	least concern	Harold, A. 2015. Cyclothone alba. The IUCN Red List of Threatened Species 2015: e.T190300A42691689. https://dx.doi.org/10.2305/IUCN.UK.2015-4.RLTS.T190300A42691689.en. Download on July 2020.
Stomiiformes	Gonostomatidae	Bonapartia pedaliota Goode & Bean, 1896		Porteiro et al. (2010)	least concern	Harold, A. 2015. Bonapartia pedaliota. The IUCN Red List of Threatened Species 2015: e.T190176A42691659. https://dx.doi.org/10.2305/IUCN.UK.2015-4.RLTS.T190176A42691659.en. Download on July 2020.
Osmeriformes	Alepocephalidae	Xenodermichthys copei (Gill, 1884)		Porteiro et al. (2010)	least concern	Hulley, P. 2015. Xenodermichthys copei. The IUCN Red List of Threatened Species 2015: e.T15149335A15149338. https://dx.doi.org/10.2305/IUCN.UK.2015-4.RLTS.T15149335A15149338.en. Download on July 2020.
Osmeriformes	Alepocephalidae	Talismania mekistonema Sulak, 1975		Porteiro et al. (2010)	least concern	Auster, P. 2010. Talismania mekistonema. The IUCN Red List of Threatened Species 2010: e.T154801A4636401. https://dx.doi.org/10.2305/IUCN.UK.2010-4.RLTS.T154801A4636401.en. Download on July 2020.
Osmeriformes	Alepocephalidae	Rouleina maderensis Maul, 1948		Porteiro et al. (2010)	least concern	Hulley, P. 2015. Rouleina maderensis. The IUCN Red List of Threatened Species 2015: e.T190264A15148141. https://dx.doi.org/10.2305/IUCN.UK.2015-4.RLTS.T190264A15148141.en. Download on July 2020.
Osmeriformes	Alepocephalidae	Rouleina attrita (Vaillant, 1888)		Porteiro et al. (2010)	least concern	Hulley, P. 2015. Rouleina attrita. The IUCN Red List of Threatened Species 2015: e.T15149121A15149143. https://dx.doi.org/10.2305/IUCN.UK.2015-4.RLTS.T15149121A15149143.en. Download on July 2020.
Osmeriformes	Alepocephalidae	Photostylus pycnopterus Beebe, 1933		Porteiro et al. (2010)	least concern	Hulley, P. 2015. Photostylus pycnopterus. The IUCN Red List of Threatened Species 2015: e.T190298A15148082. https://dx.doi.org/10.2305/IUCN.UK.2015-4.RLTS.T190298A15148082.en. Download on July 2020.
Osmeriformes	Alepocephalidae	Narcetes stomias (Gilbert, 1890)		Porteiro et al. (2010)	least concern	Nielsen, J., Knudsen, S. & Uiblein, F. 2015. Narcetes stomias. The IUCN Red List of Threatened Species 2015: e.T18140291A60780807. https://dx.doi.org/10.2305/IUCN.UK.2015-4.RLTS.T18140291A60780807.en. Download on July 2020.
Osmeriformes	Alepocephalidae	Herwigia kreffti (Nielsen & Larsen, 1970)	Fomerly in family Bathilaconidae.	Porteiro et al. (2010)	least concern	Hulley, P. 2015. Herwigia kreffti. The IUCN Red List of Threatened Species 2015: e.T15148858A15148923. https://dx.doi.org/10.2305/IUCN.UK.2015-4.RLTS.T15148858A15148923.en. Download on July 2020.
Osmeriformes	Alepocephalidae	Einara edentula (Alcock, 1892)		Porteiro et al. (2010)	least concern	Knudsen, S. 2015. Einara edentula. The IUCN Red List of Threatened Species 2015: e.T57825241A60780600. https://dx.doi.org/10.2305/IUCN.UK.2015-4.RLTS.T57825241A60780600.en. Download on July 2020.
Osmeriformes	Alepocephalidae	Conocara murrayi (Koefoed, 1927)		Porteiro et al. (2010)	least concern	Knudsen, S., Nielsen, J. & Uiblein, F. 2015. Conocara murrayi. The IUCN Red List of Threatened Species 2015: e.T18139615A62510868. https://dx.doi.org/10.2305/IUCN.UK.2015-4.RLTS.T18139615A62510868.en. Download on July 2020.
Osmeriformes	Alepocephalidae	Conocara macropterum (Vaillant, 1888)		Porteiro et al. (2010)	least concern	Hulley, P. 2015. Conocara macropterum. The IUCN Red List of Threatened Species 2015: e.T15148522A15148525. https://dx.doi.org/10.2305/IUCN.UK.2015-4.RLTS.T15148522A15148525.en. Download on July 2020.
Osmeriformes	Alepocephalidae	Conocara fiolenti Sazonov & Ivanov, 1979		Porteiro et al. (2010)	data deficient	Nielsen, J. 2015. Conocara fiolenti. The IUCN Red List of Threatened Species 2015: e.T190482A57802489. Download on July 2020.
Osmeriformes	Alepocephalidae	Bathytroctes microlepis Günther, 1878		Porteiro et al. (2010)	least concern	Hulley, P. 2015. Bathytroctes microlepis. The IUCN Red List of Threatened Species 2015: e.T190265A15148008. https://dx.doi.org/10.2305/IUCN.UK.2015-4.RLTS.T190265A15148008.en. Download on July 2020.
Osmeriformes	Alepocephalidae	Bathytroctes macrolepis Günther, 1887		Porteiro et al. (2010)	least concern	Knudsen, S. 2015. Bathytroctes macrolepis. The IUCN Red List of Threatened Species 2015: e.T190282A60780445. https://dx.doi.org/10.2305/IUCN.UK.2015-4.RLTS.T190282A60780445.en. Download on July 2020.
Osmeriformes	Alepocephalidae	Bathylaco nigricans Goode & Bean, 1896	Fomerly in family Bathilaconidae.	Porteiro et al. (2010)	least concern	Hulley, P. 2015. Bathylaco nigricans. The IUCN Red List of Threatened Species 2015: e.T15147860A15147878. https://dx.doi.org/10.2305/IUCN.UK.2015-4.RLTS.T15147860A15147878.en. Download on July 2020.
Osmeriformes	Alepocephalidae	Bajacalifornia megalops (Lütken, 1898)		Porteiro et al. (2010)	least concern	Hulley, P. 2015. Bajacalifornia megalops. The IUCN Red List of Threatened Species 2015: e.T15147816A15147819. https://dx.doi.org/10.2305/IUCN.UK.2015-4.RLTS.T15147816A15147819.en. Download on July 2020.
Osmeriformes	Alepocephalidae	Alepocephalus rostratus Risso, 1820		Porteiro et al. (2010)	least concern	Hulley, P. 2015. Alepocephalus rostratus. The IUCN Red List of Threatened Species 2015: e.T198626A15147775. https://dx.doi.org/10.2305/IUCN.UK.2015-4.RLTS.T198626A15147775.en. Download on July 2020.
Osmeriformes	Alepocephalidae	Alepocephalus productus Gill, 1883		Porteiro et al. (2010)	least concern	Uiblein, F., Nielsen, J. & Knudsen, S. 2015. Alepocephalus productus. The IUCN Red List of Threatened Species 2015: e.T18139074A60780149. https://dx.doi.org/10.2305/IUCN.UK.2015-4.RLTS.T18139074A60780149.en. Download on July 2020.
Osmeriformes	Alepocephalidae	Alepocephalus bairdii Goode & Bean, 1879		Porteiro et al. (2010)	data deficient	Hulley, P. 2015. Alepocephalus bairdii. The IUCN Red List of Threatened Species 2015: e.T15147740A15147743. https://dx.doi.org/10.2305/IUCN.UK.2015-4.RLTS.T15147740A15147743.en. Download on July 2020.
Osmeriformes	Platytroctidae	Searsia koefoedi Parr, 1937		Porteiro et al. (2010)	least concern	Iwamoto, T. 2015. Searsia koefoedi. The IUCN Red List of Threatened Species 2015: e.T190147A22476216. https://dx.doi.org/10.2305/IUCN.UK.2015-4.RLTS.T190147A22476216.en. Download on July 2020.
Osmeriformes	Platytroctidae	Normichthys operosus Parr, 1951		Porteiro et al. (2010)	least concern	Iwamoto, T. 2015. Normichthys operosus. The IUCN Red List of Threatened Species 2015: e.T18155949A21907090. https://dx.doi.org/10.2305/IUCN.UK.2015-4.RLTS.T18155949A21907090.en. Download on July 2020.
Osmeriformes	Platytroctidae	Maulisia microlepis Sazonov & Golovan, 1976		Porteiro et al. (2010)	least concern	Iwamoto, T. 2015. Maulisia microlepis. The IUCN Red List of Threatened Species 2015: e.T21108245A21804214. https://dx.doi.org/10.2305/IUCN.UK.2015-4.RLTS.T21108245A21804214.en. Download on July 2020.
Osmeriformes	Platytroctidae	Maulisia argipalla Matsui & Rosenblatt, 1979		Porteiro et al. (2010)	least concern	Knudsen, S. 2015. Maulisia argipalla. The IUCN Red List of Threatened Species 2015: e.T57453720A60812160. https://dx.doi.org/10.2305/IUCN.UK.2015-4.RLTS.T57453720A60812160.en. Download on July 2020.
Osmeriformes	Platytroctidae	Holtbyrnia anomala Krefft, 1980		Porteiro et al. (2010)	least concern	Iwamoto, T. 2015. Holtbyrnia anomala. The IUCN Red List of Threatened Species 2015: e.T18155939A21449891. https://dx.doi.org/10.2305/IUCN.UK.2015-4.RLTS.T18155939A21449891.en. Download on July 2020.
Osmeriformes	Microstomatidae	Microstoma microstoma (Risso, 1810)		Porteiro et al. (2010)	least concern	Knudsen, S. 2015. Microstoma microstoma. The IUCN Red List of Threatened Species 2015: e.T198628A47461202. https://dx.doi.org/10.2305/IUCN.UK.2015-4.RLTS.T198628A47461202.en. Download on July 2020.
Osmeriformes	Bathylagidae	Melanolagus bericoides (Borodin, 1929)	Formerly in Family Microstomatidae.	Porteiro et al. (2010)	least concern	Knudsen, S., Nielsen, J. & Uiblein, F. 2015. Melanolagus bericoides. The IUCN Red List of Threatened Species 2015: e.T190485A60782869. https://dx.doi.org/10.2305/IUCN.UK.2015-4.RLTS.T190485A60782869.en. Download on July 2020.
Osmeriformes	Bathylagidae	Bathylagichthys greyae (Cohen, 1958)	Formerly in Family Microstomatidae.	Porteiro et al. (2010)	least concern	Knudsen, S., Nielsen, J. & Uiblein, F. 2015. Bathylagichthys greyae. The IUCN Red List of Threatened Species 2015: e.T18140358A60782640. https://dx.doi.org/10.2305/IUCN.UK.2015-4.RLTS.T18140358A60782640.en. Download on July 2020.
Osmeriformes	Opisthoproctidae	Opisthoproctus soleatus Vaillant, 1888	Formerly in order Argentiniformes.	Porteiro et al. (2010)	least concern	wamoto, T. 2015. Opisthoproctus soleatus. The IUCN Red List of Threatened Species 2015: e.T18155920A21407208. https://dx.doi.org/10.2305/IUCN.UK.2015-4.RLTS.T18155920A21407208.en. Download on July 2020.
Osmeriformes	Opisthoproctidae	Monacoa grimaldii (Zugmayer, 1911)	Formerly in order Argentiniformes.	Porteiro et al. (2010)	least concern	Iwamoto, T. 2015. Opisthoproctus grimaldii. The IUCN Red List of Threatened Species 2015: e.T18140829A21406957. https://dx.doi.org/10.2305/IUCN.UK.2015-4.RLTS.T18140829A21406957.en. Download on July 2020.
Osmeriformes	Opisthoproctidae	Dolichopteryx longipes (Vaillant, 1888)	Formerly in order Argentiniformes.	Porteiro et al. (2010)	least concern	Knudsen, S. 2015. Dolichopteryx longipes. The IUCN Red List of Threatened Species 2015: e.T58241062A60800084. https://dx.doi.org/10.2305/IUCN.UK.2015-4.RLTS.T58241062A60800084.en. Download on July 2020.
Clupeiformes	Clupeidae	Alosa fallax (Lacepède, 1803)	New Record	Barreiros et al. (2014)	least concern	Freyhof, J. & Kottelat, M. 2008. Alosa fallax. The IUCN Red List of Threatened Species 2008: e.T904A13092303. https://dx.doi.org/10.2305/IUCN.UK.2008.RLTS.T904A13092303.en. Download on July 2020.
Clupeiformes	Clupeidae	Sardina pilchardus (Walbaum, 1792)		Porteiro et al. (2010)	least concern	Tous, P., Sidibé, A, Mbye, E., de Morais, L., Camara, Y.H., Adeofe, T.A., Munroe, T., Camara, K., Cissoko, K., Djiman, R., Sagna, A. & Sylla, M. 2015. Sardina pilchardus. The IUCN Red List of Threatened Species 2015: e.T198580A15542481. https://dx.doi.org/10.2305/IUCN.UK.2015-4.RLTS.T198580A15542481.en. Download on July 2020.
Saccopharyngiformes	Eurypharyngidae	Eurypharynx pelecanoides Vaillant, 1882		Porteiro et al. (2010)	least concern	Iwamoto, T. 2015. Eurypharynx pelecanoides. The IUCN Red List of Threatened Species 2015: e.T18227119A42691734. https://dx.doi.org/10.2305/IUCN.UK.2015-4.RLTS.T18227119A42691734.en. Download on July 2020.
Saccopharyngiformes	Saccopharyngidae	Saccopharynx ampullaceus (Harwood, 1827)		Porteiro et al. (2010)	least concern	Smith-Vaniz, W.F. & Iwamoto, T. 2015. Saccopharynx ampullaceus. The IUCN Red List of Threatened Species 2015: e.T18227123A42691869. https://dx.doi.org/10.2305/IUCN.UK.2015-4.RLTS.T18227123A42691869.en. Download on July 2020.
Saccopharyngiformes	Cyematidae	Cyema atrum Günther, 1878		Porteiro et al. (2010)	least concern	Knudsen, S. 2015. Cyema atrum. The IUCN Red List of Threatened Species 2015: e.T18227109A60787320. https://dx.doi.org/10.2305/IUCN.UK.2015-4.RLTS.T18227109A60787320.en. Download on July 2020.
Anguilliformes	Serrivomeridae	Serrivomer lanceolatoides (Schmidt, 1916)		Porteiro et al. (2010)	least concern	Smith, D. 2010. Serrivomer lanceolatoides (errata version published in 2017). The IUCN Red List of Threatened Species 2010: e.T155227A115288386. https://dx.doi.org/10.2305/IUCN.UK.2010-4.RLTS.T155227A4751623.en. Download on July 2020.
Anguilliformes	Serrivomeridae	Serrivomer beani Gill & Ryder, 1883		Porteiro et al. (2010)	least concern	Tighe, K. 2015. Serrivomer beanii. The IUCN Red List of Threatened Species 2015: e.T190315A1947540. https://dx.doi.org/10.2305/IUCN.UK.2015-4.RLTS.T190315A1947540.en. Download on July 2020.
Anguilliformes	Nettastomatidae	Nettastoma melanurum Rafinesque, 1810		Porteiro et al. (2010)	least concern	Tighe, K. 2015. Nettastoma melanurum. The IUCN Red List of Threatened Species 2015: e.T190431A1951675. https://dx.doi.org/10.2305/IUCN.UK.2015-4.RLTS.T190431A1951675.en. Download on July 2020.
Anguilliformes	Nettastomatidae	Facciolella oxyrhyncha (Bellotti, 1883)		Porteiro et al. (2010)	data deficient	Karmovskaya, E. & Papaconstantinou, C. 2015. Facciolella oxyrhyncha. The IUCN Red List of Threatened Species 2015: e.T194976A45158515. Download on July 2020.
Anguilliformes	Congridae	Pseudophichthys splendens (Lea, 1913)		Porteiro et al. (2010)	data deficient	Tighe, K. 2015. Pseudophichthys splendens. The IUCN Red List of Threatened Species 2015: e.T199161A2565331. https://dx.doi.org/10.2305/IUCN.UK.2015-4.RLTS.T199161A2565331.en. Download on July 2020.
Anguilliformes	Congridae	Paraconger macrops (Günther, 1870)		Porteiro et al. (2010)	data deficient	Conceicao Biscoito, M.J. 2015. Paraconger macrops. The IUCN Red List of Threatened Species 2015: e.T199360A69011704. https://dx.doi.org/10.2305/IUCN.UK.2015-1.RLTS.T199360A69011704.en. Download on July 2020.
Anguilliformes	Congridae	Gnathophis mystax (Delaroche, 1809)		Porteiro et al. (2010)	least concern	Smith, D.G., Tighe, K. & McCosker, J. 2019. Gnathophis mystax. The IUCN Red List of Threatened Species 2019: e.T194970A102418175. https://dx.doi.org/10.2305/IUCN.UK.2019-1.RLTS.T194970A102418175.en. Download on July 2020.
Anguilliformes	Congridae	Conger conger (Linnaeus, 1758)		Porteiro et al. (2010)	least concern	Tighe, K. 2015. Conger conger. The IUCN Red List of Threatened Species 2015: e.T194969A2369649. https://dx.doi.org/10.2305/IUCN.UK.2015-4.RLTS.T194969A2369649.en. Download on July 2020.
Anguilliformes	Congridae	Ariosoma balearicum (Delaroche, 1809)		Porteiro et al. (2010)	least concern	Carpenter, K.E. 2015. Ariosoma balearicum. The IUCN Red List of Threatened Species 2015: e.T194968A2369313. https://dx.doi.org/10.2305/IUCN.UK.2015-2.RLTS.T194968A2369313.en. Download on July 2020.
Anguilliformes	Nemichthyidae	Nemichthys scolopaceus Richardson, 1848		Porteiro et al. (2010)	least concern	Karmovskaya, E., Papaconstantinou, C., de Morais, L., Smith-Vaniz, W.F., Carpenter, K.E. & de Bruyne, G. 2015. Nemichthys scolopaceus. The IUCN Red List of Threatened Species 2015: e.T190214A60794470. https://dx.doi.org/10.2305/IUCN.UK.2015-4.RLTS.T190214A60794470.en. Download on July 2020.
Anguilliformes	Nemichthyidae	Nemichthys curvirostris (Strömman, 1896)		Porteiro et al. (2010)	least concern	Tighe, K. 2015. Nemichthys curvirostris. The IUCN Red List of Threatened Species 2015: e.T199323A2582833. https://dx.doi.org/10.2305/IUCN.UK.2015-4.RLTS.T199323A2582833.en. Download on July 2020.
Anguilliformes	Nemichthyidae	Avocettina infans (Günther, 1878)		Porteiro et al. (2010)	least concern	Tighe, K. 2015. Avocettina infans. The IUCN Red List of Threatened Species 2015: e.T190350A1948674. https://dx.doi.org/10.2305/IUCN.UK.2015-4.RLTS.T190350A1948674.en. Download on July 2020.
Anguilliformes	Derichthyidae	Derichthys serpentinus Gill, 1884		Porteiro et al. (2010)	least concern	Smith, D. & Clarke, T.A. 2010. Derichthys serpentinus (errata version published in 2017). The IUCN Red List of Threatened Species 2010: e.T155093A115271973. https://dx.doi.org/10.2305/IUCN.UK.2010-4.RLTS.T155093A4700478.en. Download on July 2020.
Anguilliformes	Ophichthidae	Apterichtus caecus (Linnaeus, 1758)		Porteiro et al. (2010)	least concern	Carpenter, K.E. 2015. Apterichtus caecus. The IUCN Red List of Threatened Species 2015: e.T194981A2371325. https://dx.doi.org/10.2305/IUCN.UK.2015-4.RLTS.T194981A2371325.en. Download on July 2020.
Anguilliformes	Synaphobranchidae	Synaphobranchus kaupii Johnson, 1862		Porteiro et al. (2010)	least concern	Smith, D., Gordon, J.D.M. & Priede, I.G. 2010. Synaphobranchus kaupii (errata version published in 2017). The IUCN Red List of Threatened Species 2010: e.T155246A115291507. https://dx.doi.org/10.2305/IUCN.UK.2010-4.RLTS.T155246A4756653.en. Download on July 2020.
Anguilliformes	Synaphobranchidae	Synaphobranchus brevidorsalis Günther, 1887		Porteiro et al. (2010)	not applicable	Ralph, G. 2015. Synaphobranchus brevidorsalis. The IUCN Red List of Threatened Species 2015: e.T199366A71243275. Download on July 2020.
Anguilliformes	Synaphobranchidae	Synaphobranchus affinis Günther, 1877		Porteiro et al. (2010)	least concern	mith, D. & Gordon, J.D.M. 2010. Synaphobranchus affinis (errata version published in 2017). The IUCN Red List of Threatened Species 2010: e.T154613A115213057. https://dx.doi.org/10.2305/IUCN.UK.2010-4.RLTS.T154613A4588449.en. Download on July 2020.
Anguilliformes	Synaphobranchidae	Simenchelys parasitica Gill, 1879		Porteiro et al. (2010)	least concern	Smith, D. 2010. Simenchelys parasitica (errata version published in 2017). The IUCN Red List of Threatened Species 2010: e.T155190A115283297. https://dx.doi.org/10.2305/IUCN.UK.2010-4.RLTS.T155190A4740773.en. Download on July 2020.
Anguilliformes	Synaphobranchidae	Ilyophis blachei Saldanha & Merrett, 1982		Porteiro et al. (2010)	least concern	Karmovskaya, E. & Rijnsdorp, A.D. 2015. Ilyophis blachei. The IUCN Red List of Threatened Species 2015: e.T199057A45880620. Download on July 2020.
Anguilliformes	Synaphobranchidae	Histiobranchus bathybius (Günther, 1877)		Porteiro et al. (2010)	data deficient	Tighe, K. 2015. Histiobranchus bathybius. The IUCN Red List of Threatened Species 2015: e.T199249A2574612. https://dx.doi.org/10.2305/IUCN.UK.2015-4.RLTS.T199249A2574612.en. Download on July 2020.
Anguilliformes	Muraenidae	Muraena helena Linnaeus, 1758		Porteiro et al. (2010)	least concern	Smith, D.G. 2015. Muraena helena. The IUCN Red List of Threatened Species 2015: e.T194974A2370347. https://dx.doi.org/10.2305/IUCN.UK.2015-4.RLTS.T194974A2370347.en. Download on July 2020.
Anguilliformes	Muraenidae	Muraena augusti (Kaup, 1856)		Porteiro et al. (2010)	least concern	Smith, D.G. 2015. Muraena augusti. The IUCN Red List of Threatened Species 2015: e.T195810A2421141. https://dx.doi.org/10.2305/IUCN.UK.2015-4.RLTS.T195810A2421141.en. Download on July 2020.
Anguilliformes	Muraenidae	Gymnothorax unicolor (Delaroche, 1809)		Porteiro et al. (2010)	least concern	Tighe, K. 2015. Gymnothorax unicolor. The IUCN Red List of Threatened Species 2015: e.T194973A2370131. https://dx.doi.org/10.2305/IUCN.UK.2015-4.RLTS.T194973A2370131.en. Download on July 2020.
Anguilliformes	Muraenidae	Enchelycore anatina (Lowe, 1838)		Porteiro et al. (2010)	least concern	Smith, D.G. & McCosker, J. 2015. Enchelycore anatina. The IUCN Red List of Threatened Species 2015: e.T195688A2402886. https://dx.doi.org/10.2305/IUCN.UK.2015-2.RLTS.T195688A2402886.en. Download on July 2020.
Anguilliformes	Muraenidae	Anarchias longicauda (Peters, 1877)		Porteiro et al. (2010)	least concern	Smith, D.G. 2015. Anarchias longicauda. The IUCN Red List of Threatened Species 2015: e.T195672A2400205. https://dx.doi.org/10.2305/IUCN.UK.2015-4.RLTS.T195672A2400205.en. Download on July 2020.
Anguilliformes	Chlopsidae	Chlopsis bicolor Rafinesque, 1810		Porteiro et al. (2010)	least concern	Tighe, K. 2015. Chlopsis bicolor. The IUCN Red List of Threatened Species 2015: e.T194967A2369138. https://dx.doi.org/10.2305/IUCN.UK.2015-2.RLTS.T194967A2369138.en. Download on July 2020.
Anguilliformes	Anguillidae	Anguilla anguilla (Linnaeus, 1758)		Porteiro et al. (2010)	critically endangered	Jacoby, D. & Gollock, M. 2014. Anguilla anguilla. The IUCN Red List of Threatened Species 2014: e.T60344A45833138. https://dx.doi.org/10.2305/IUCN.UK.2014-1.RLTS.T60344A45833138.en. Download on July 2020.
Notacanthiformes	Notacanthidae	Polyacanthonotus rissoanus (De Filippi & Verany, 1857)	Formerly in order Albuliformes.	Porteiro et al. (2010)	least concern	Herrera, J. & Smith-Vaniz, W.F. 2015. Polyacanthonotus rissoanus. The IUCN Red List of Threatened Species 2015: e.T195856A45160085. Download on July 2020.
Notacanthiformes	Halosauridae	Halosaurus ovenii Johnson, 1864	Formerly in order Albuliformes.	Porteiro et al. (2010)	least concern	McCosker, J. & Carpenter, K.E. 2015. Halosaurus ovenii. The IUCN Red List of Threatened Species 2015: e.T195844A2426462. https://dx.doi.org/10.2305/IUCN.UK.2015-4.RLTS.T195844A2426462.en. Download on July 2020.
Notacanthiformes	Halosauridae	Halosaurus johnsonianus Vaillant, 1888	Formerly in order Albuliformes.	Porteiro et al. (2010)	least concern	McCosker, J. & Carpenter, K.E. 2015. Halosaurus johnsonianus. The IUCN Red List of Threatened Species 2015: e.T195843A2426330. https://dx.doi.org/10.2305/IUCN.UK.2015-4.RLTS.T195843A2426330.en. Download on July 2020.
Notacanthiformes	Halosauridae	Halosauropsis macrochir (Günther, 1878)	Formerly in order Albuliformes.	Porteiro et al. (2010)	least concern	Tighe, K. & Carpenter, K.E. 2015. Halosauropsis macrochir. The IUCN Red List of Threatened Species 2015: e.T195840A2425949. https://dx.doi.org/10.2305/IUCN.UK.2015-4.RLTS.T195840A2425949.en. Download on July 2020.
Notacanthiformes	Halosauridae	Aldrovandia phalacra (Vaillant, 1888)	Formerly in order Albuliformes.	Porteiro et al. (2010)	least concern	Tighe, K. 2015. Aldrovandia phalacra. The IUCN Red List of Threatened Species 2015: e.T195838A2425617. https://dx.doi.org/10.2305/IUCN.UK.2015-4.RLTS.T195838A2425617.en. Download on July 2020.
Notacanthiformes	Halosauridae	Aldrovandia affinis (Günther, 1877)	Formerly in order Albuliformes.	Porteiro et al. (2010)	least concern	Smith, D.G. 2015. Aldrovandia affinis. The IUCN Red List of Threatened Species 2015: e.T190356A1949015. https://dx.doi.org/10.2305/IUCN.UK.2015-4.RLTS.T190356A1949015.en. Download on July 2020.
Elopiformes	Megalopidae	Megalops atlanticus Valenciennes, 1846		Porteiro et al. (2010)	vulnerable	Adams, A., Guindon, K., Horodysky, A., MacDonald, T., McBride, R., Shenker, J. & Ward, R. 2019. Megalops atlanticus. The IUCN Red List of Threatened Species 2019: e.T191823A46956021. https://dx.doi.org/10.2305/IUCN.UK.2019-2.RLTS.T191823A46956021.en. Download on July 2020.
References:
Barreiros JP, Vieira R, Machado L (2014). First record of Alosa fallax (Lacépède, 1803) (Teleostei: Clupeiformes:Clupeidae) in the Azores Archipelago, Portugal (NE Atlantic). Mitteilungen Klosterneuburg 64 (1): 18-23.
Barros-García D, Bañón R, Arronte JC, Fernández-Peralta L, García R, Iglésias SP, Sellos D, Barreiros JP, Comesaña AS, De Carlos A (2018). New insights into the systematics of North Atlantic Gaidropsarus (Gadiformes, Gadidae): flagging synonymies and hidden diversity. Marine Biology Research 14 (1): 17-29.
Porteiro FM, Menezes GM, Afonso P, Monteiro JG, Santos RS (2010). Marine fish (Chondrichthyes, Actinopterygii). In: Borges PAV, Costa A, Cunha R, Gabriel R, Gonçalves V, Martins AF, Melo I, Parente M, Raposeiro P, Rodrigues P, Santos RS, Silva L, Vieira P, Vieira V (Eds) A list of the terrestrial and marine biota from the Azores. Principia, Cascais, 332-344 pp.
Porteiro F, Sutton T, Bykjedal I, Orlov A, Heino M, Menezes G, Bergstad AO (2017). Fishes of the Northern Mid-Atlantic Ridge collected during the MAR-ECO cruise in June-July 2004. Arquipelago - Life and Marine Sciences, supplement 10: 1-136
Ribeiro P, Gonçalves J, Chavan G, Fricke R, García-Mederos A, Tuset V, Barreiros J (2017). First record of the cubera snapper, Lutjanus cyanopterus (Actinopterygii: Perciformes: Lutjanidae), from the azores (ne atlantic) and possible range extension for the east atlantic. Acta Ichthyologica et Piscatoria 47 (3): 259-263.
